# Supplementary material for: Spatially resolved transcriptomics reveal the determinants of primary resistance to immunotherapy in NSCLC with mature tertiary lymphoid structures
Source: Cell Rep Med. 2025 Feb 4;6(2):101934. doi: 10.1016/j.xcrm.2025.101934 (PMC11866545; doi:10.1016/j.xcrm.2025.101934)
Supplement: Table S4. Genes differentially expressed by stromal CD45-negative cells between responders and non-responders, related to Figures 2 and S3 and Tables S2 and S3 — Excel file containing additional data too large to fit in a PDF. [file mmc2.xlsx]

## Sheet: Feuil1
Symbol	LogFC	P.Value	adj.P.Val
LUM	-2.26262	4.97634e-14	9.29381e-10
FN1	-2.27652	9.30383e-13	8.68791e-09
LMCD1	-1.61418	1.74329e-12	1.08525e-08
SPARC	-2.75651	4.39975e-12	2.05424e-08
RPL8	1.24562	8.41548e-12	2.71882e-08
BGN	-2.49715	8.73468e-12	2.71882e-08
MGP	-2.4932	1.15824e-11	3.05943e-08
SULF1	-2.28084	1.31053e-11	3.05943e-08
THBS2	-1.66287	3.0134e-11	6.25313e-08
AEBP1	-1.74883	3.73002e-11	6.4982e-08
IGFBP7	-1.98583	3.82738e-11	6.4982e-08
DCN	-1.67375	4.62429e-11	7.19693e-08
SKIL	-1.12061	5.07461e-11	7.29026e-08
TPM1	-1.47025	6.14945e-11	7.74204e-08
C11orf58	1.19255	6.21817e-11	7.74204e-08
SPP1	-3.32153	7.72819e-11	9.02073e-08
THBS1	-1.96082	8.76881e-11	9.63331e-08
LDHB	1.42963	1.0041e-10	1.04181e-07
CCN2	-2.10909	1.50806e-10	1.45104e-07
TFPI2	1.59035	1.55391e-10	1.45104e-07
COL1A2	-1.78089	2.07839e-10	1.84839e-07
RPS21	1.03479	3.21631e-10	2.72898e-07
DPYSL3	-1.28168	3.36082e-10	2.72898e-07
CT45A1	-1.62259	4.95519e-10	3.85597e-07
CDH11	-1.49748	5.59202e-10	4.17746e-07
ASPH	1.3232	6.96703e-10	5.00447e-07
CD209	1.24527	7.2672e-10	5.02675e-07
LAPTM4B	1.3953	1.27275e-09	8.48923e-07
COL3A1	-2.15933	1.42283e-09	8.89441e-07
KCNJ9	1.54338	1.42874e-09	8.89441e-07
TAGLN	-1.91077	2.60901e-09	1.55991e-06
GPX2	-1.67742	2.6728e-09	1.55991e-06
MYL9	-1.68728	2.86124e-09	1.61929e-06
ITGBL1	-1.34034	4.17992e-09	2.296e-06
PALLD	-1.85245	4.78761e-09	2.55467e-06
AKR1C2	-2.7764	6.46291e-09	3.35281e-06
COL6A3	-1.57186	7.19102e-09	3.62839e-06
CD24	-1.28631	7.38268e-09	3.62839e-06
CYP2W1	1.30669	8.63753e-09	4.13627e-06
ABHD16A	1.09295	9.03961e-09	4.22059e-06
ZNF703	-1.46311	9.56475e-09	4.35686e-06
MXRA8	-1.38478	1.06953e-08	4.75582e-06
SH3PXD2A	-1.32062	1.23136e-08	5.34811e-06
GSN	-1.32123	1.39698e-08	5.92955e-06
HLA-DQA2	1.25961	1.44928e-08	5.93038e-06
C1R	-1.30681	1.46069e-08	5.93038e-06
CTHRC1	-1.7055	1.71714e-08	6.82328e-06
SPINT2	-1.1003	1.86474e-08	7.2554e-06
PDLIM3	-1.27031	2.06538e-08	7.87203e-06
ACTA2	-2.07518	2.67023e-08	9.97384e-06
CCDC13	1.22602	2.88951e-08	1.05813e-05
PDE4C	1.13459	2.99222e-08	1.07467e-05
CALD1	-1.55648	3.19495e-08	1.12583e-05
KRT19	-1.46565	4.60053e-08	1.5911e-05
APMAP	0.923869	4.85531e-08	1.64869e-05
MTCH2	0.920991	5.15054e-08	1.7177e-05
GADD45B	-1.12305	7.35348e-08	2.40936e-05
FNDC1	-1.26975	1.00973e-07	3.25133e-05
CYP1B1	-1.33709	1.31105e-07	4.09191e-05
RHOC	-0.922325	1.3146e-07	4.09191e-05
CHURC1	0.920812	1.36058e-07	4.16562e-05
PHLDA3	-1.14428	1.64587e-07	4.95778e-05
ID1	-1.00325	1.76192e-07	5.22311e-05
TNFRSF6B	1.23176	2.15918e-07	6.30076e-05
EIF4G2	0.82575	2.47942e-07	7.12395e-05
LTBP3	-0.864679	2.62761e-07	7.43533e-05
GSTA1	-1.16306	2.85216e-07	7.95028e-05
RPS13	0.821296	2.93048e-07	8.04848e-05
MESP1	1.23363	3.13193e-07	8.47708e-05
CD81	-1.13331	3.83105e-07	0.000102212
VCAN	-1.25865	4.44507e-07	0.000111165
PRRX1	-1.19566	4.46548e-07	0.000111165
TMEM119	-1.05503	4.49448e-07	0.000111165
COL10A1	-1.11895	4.53734e-07	0.000111165
ZFAND5	-1.05475	4.5876e-07	0.000111165
WWTR1	-0.827018	4.59388e-07	0.000111165
TPM4	-0.836826	4.59789e-07	0.000111165
BARHL2	0.974113	4.64279e-07	0.000111165
BTBD19	-1.0118	4.95823e-07	0.000117215
PRNP	0.992113	5.40487e-07	0.000126177
FSTL1	-1.38542	6.21237e-07	0.000143237
DHRS3	-0.999295	6.66743e-07	0.000151276
LAMB1	-1.01904	6.723e-07	0.000151276
CSTF3	0.809002	7.00306e-07	0.000155701
FBN1	-1.15488	7.61586e-07	0.000167334
PTMA	-0.725855	7.71222e-07	0.000167481
CHRNA9	1.04095	7.9671e-07	0.000167849
CNTLN	1.13527	7.98162e-07	0.000167849
CD44	1.10388	7.99881e-07	0.000167849
FBN3	1.00387	8.77436e-07	0.000182078
HNRNPK	-0.848445	9.214e-07	0.0001891
NPTN	-0.883885	9.50418e-07	0.000192935
ATP5MC1	0.840121	9.74063e-07	0.000195609
INHBA	-1.15379	1.08775e-06	0.000216116
MXRA5	-1.19071	1.1351e-06	0.000221399
NPNT	-0.928807	1.14e-06	0.000221399
NBPF12	-0.773237	1.14991e-06	0.000221399
COL5A1	-1.29633	1.19839e-06	0.000228378
MYL12A	-0.791422	1.2489e-06	0.0002356
ATP5MG	0.855798	1.34892e-06	0.000251924
BASP1	0.882826	1.36768e-06	0.000252899
ARPC3	-0.980442	1.44042e-06	0.000263739
C1QTNF5	-1.01727	1.46001e-06	0.00026473
POSTN	-1.87905	1.55589e-06	0.000279403
CNN3	-0.855563	1.63789e-06	0.000291325
IL2RA	0.772012	1.75194e-06	0.000308672
MYL6	-0.68095	1.89847e-06	0.000330172
EIF2AK1	0.776666	1.9241e-06	0.000330172
CXCL16	-0.975715	1.92701e-06	0.000330172
CYC1	0.789622	2.10693e-06	0.000357718
C1S	-1.05515	2.19273e-06	0.000368931
XAGE1A	1.59705	2.24896e-06	0.000375014
EPB41L2	-0.885819	2.30092e-06	0.000380283
MYH11	-1.05348	2.34129e-06	0.000381281
FGF2	0.969653	2.34779e-06	0.000381281
COMT	-0.942699	2.5453e-06	0.000409794
COL1A1	-1.40834	2.70647e-06	0.000428134
CTSK	-0.982423	2.72366e-06	0.000428134
JUNB	-0.879975	2.72799e-06	0.000428134
OBSL1	-1.04322	2.76557e-06	0.000430414
JUP	-0.731861	3.12948e-06	0.000483026
CDKN2A	1.04917	3.23208e-06	0.000494774
RPLP2	0.689065	3.30637e-06	0.000502031
CAV1	1.08002	3.37924e-06	0.000507255
CCN4	-0.97033	3.3951e-06	0.000507255
COL5A2	-0.96438	3.71261e-06	0.000546633
NUPR1	-1.02977	3.7172e-06	0.000546633
CDH1	-1.10489	3.77469e-06	0.000550058
CEACAM5	-0.879497	3.821e-06	0.000550058
NOTCH3	-1.23053	3.82884e-06	0.000550058
AHNAK	-0.772838	4.30895e-06	0.000603536
ZFP36L2	-0.963776	4.32453e-06	0.000603536
LTBP2	-0.977696	4.34478e-06	0.000603536
C1QBP	0.87021	4.35842e-06	0.000603536
ADAM12	-0.889384	4.36268e-06	0.000603536
SIGLEC15	0.790911	4.71947e-06	0.000643604
H2AC19	0.917906	4.72123e-06	0.000643604
FAP	-1.06565	4.86322e-06	0.000658156
GBP5	0.881036	5.05615e-06	0.000679343
SPON2	-1.12572	5.32616e-06	0.00071051
SERPINF1	-1.00258	5.41452e-06	0.000712728
SYNPO	-0.880139	5.41912e-06	0.000712728
ACOT7	0.759571	5.57073e-06	0.000727544
ZNF761	-0.752227	5.66303e-06	0.000734463
DSP	-0.98467	5.7697e-06	0.000743137
FKBP5	-0.977293	5.9953e-06	0.000766906
SEPTIN5	-0.829572	6.12881e-06	0.000777377
OPLAH	0.779119	6.16041e-06	0.000777377
EMILIN1	-1.0059	6.28099e-06	0.000787273
SPTBN1	-0.981698	6.37062e-06	0.000793184
TIMP3	-1.32223	6.89197e-06	0.000852414
ENO1	0.915736	7.08962e-06	0.00087109
MYO6	-0.743703	7.23265e-06	0.000882857
ITGAV	-0.905848	7.42035e-06	0.000899886
MFGE8	-0.811205	8.4468e-06	0.00101776
LRP1	-1.04544	8.51691e-06	0.00101963
ISLR	-0.967548	8.57553e-06	0.00102011
MOXD1	-0.922221	8.76766e-06	0.0010313
CORO1C	-0.717523	8.78011e-06	0.0010313
SMIM22	-0.755109	9.07797e-06	0.00105963
TPSAB1	-1.40651	9.26676e-06	0.00107494
ATP5MJ	0.750069	9.61803e-06	0.0011088
MFAP4	-1.10312	9.70056e-06	0.00111146
RPL36	0.745768	9.80791e-06	0.00111207
RPL35A	0.634948	9.82496e-06	0.00111207
FBLN1	-0.907575	1.00511e-05	0.00113081
TNS3	-0.886421	1.06084e-05	0.00118636
SNAPC1	0.718732	1.08258e-05	0.00119794
RPL17	-0.820455	1.08402e-05	0.00119794
CDC42EP1	-0.864239	1.1266e-05	0.00123767
GPNMB	-1.05905	1.21005e-05	0.00131412
USP17L17	-1.11888	1.21554e-05	0.00131412
CCDC80	-1.09486	1.2173e-05	0.00131412
PPIA	-0.729974	1.25951e-05	0.00135187
NUDT8	0.82848	1.27912e-05	0.00135842
RTL8C	-0.761716	1.29405e-05	0.00135842
ITGA3	0.884176	1.29679e-05	0.00135842
WDR54	0.854849	1.30093e-05	0.00135842
COL4A2	-1.47388	1.30198e-05	0.00135842
KLF9	-0.787777	1.38471e-05	0.00143168
CEBPA	-0.770788	1.38753e-05	0.00143168
ITGA2	-0.963812	1.39586e-05	0.00143237
PLXDC2	-0.973056	1.47427e-05	0.00148945
PHB2	0.747398	1.47496e-05	0.00148945
MLLT6	-0.744235	1.47541e-05	0.00148945
ID3	-1.29969	1.53373e-05	0.00153786
LOXL1	-1.01012	1.53983e-05	0.00153786
CCDC137	0.749745	1.56287e-05	0.00155256
ST3GAL2	0.674487	1.67551e-05	0.0016493
ATP6V1G1	-0.647992	1.67791e-05	0.0016493
MYH9	-0.767208	1.75304e-05	0.00171235
MRPS35	0.800475	1.76039e-05	0.00171235
BMP5	0.886775	1.86604e-05	0.00180571
RAC3	0.762059	1.87987e-05	0.00180972
GZMB	0.987737	1.90897e-05	0.0018244
MTA1	0.669583	1.91466e-05	0.0018244
THEM6	0.693963	1.99521e-05	0.00188967
ITM2B	-0.900223	2.01155e-05	0.00188967
SERGEF	0.746328	2.01352e-05	0.00188967
ITGB5	-0.834759	2.10395e-05	0.00196404
SDC2	-0.984348	2.11379e-05	0.00196404
GRAMD1B	0.962935	2.14831e-05	0.00198623
TMSB4X	-0.717376	2.2183e-05	0.00204083
NDUFS6	0.684748	2.35548e-05	0.0021558
HEBP2	-0.690722	2.36635e-05	0.0021558
UNC5B	-1.12439	2.42629e-05	0.00219968
PDHX	0.637077	2.50692e-05	0.0022618
RPL27A	0.602056	2.55011e-05	0.0022897
PSMA1	0.733628	2.58997e-05	0.00231436
PSMG3	0.63318	2.6675e-05	0.0023723
STX16	0.666162	2.68427e-05	0.0023759
LGMN	-0.919623	2.80744e-05	0.0024732
EIF4E	-0.838335	2.95244e-05	0.00258872
SRP14	-0.78672	3.35422e-05	0.00291419
CSTB	-0.959701	3.35484e-05	0.00291419
TXNIP	-0.781014	3.42345e-05	0.00296001
RAB7A	-0.726031	3.53597e-05	0.00304321
NREP	-0.876384	3.70014e-05	0.0031699
COL16A1	-0.979501	3.74695e-05	0.00319534
NEXN	-0.681008	3.8133e-05	0.00323714
TMX3	0.63226	4.07602e-05	0.00344452
FZD7	-0.781658	4.27314e-05	0.00359285
CARMIL1	-0.801574	4.29002e-05	0.00359285
CHPF	-0.742675	4.33539e-05	0.00361463
EPC1	0.619233	4.3804e-05	0.00363592
RAP2B	-0.822696	4.40469e-05	0.00363991
EPCAM	-0.957315	4.45089e-05	0.00366188
TNS1	-0.85589	4.53444e-05	0.00371426
MMP7	-1.18724	4.72569e-05	0.00385402
PRELID3B	0.778594	4.84019e-05	0.00391624
RCN1	0.626896	4.84392e-05	0.00391624
SPINK1	-1.28503	4.94214e-05	0.00397842
FZD2	0.750628	5.01507e-05	0.00400371
CXCL5	1.0918	5.02514e-05	0.00400371
CDKN2AIPNL	-0.6327	5.03787e-05	0.00400371
TM4SF4	0.706963	5.26558e-05	0.00415979
SFN	-0.894256	5.2788e-05	0.00415979
CPZ	-0.799145	5.39384e-05	0.00423163
PTGS2	1.1165	5.41529e-05	0.00423163
PPIC	-0.714214	5.73473e-05	0.004438
SLC19A1	0.773941	5.7592e-05	0.004438
MYLK	-0.842135	5.76014e-05	0.004438
PLK2	0.977189	5.77444e-05	0.004438
AXIN2	-0.743263	5.83874e-05	0.00446903
RPL27	0.668941	5.86769e-05	0.00447286
A2M	-1.04023	6.01479e-05	0.00456635
LGALS3	-0.866356	6.37599e-05	0.00480581
ECI2	0.8166	6.38731e-05	0.00480581
NSA2	-0.799793	6.40741e-05	0.00480581
ITGA1	-0.854874	6.44505e-05	0.00481471
PODN	-0.84161	6.54824e-05	0.00487231
HSP90AA1	0.70375	6.7678e-05	0.00501569
HNRNPCL4	-0.695877	6.84595e-05	0.00501761
ADGRA2	-0.775812	6.87219e-05	0.00501761
SCARB2	-0.635327	6.87281e-05	0.00501761
HLA-C	0.666372	6.87785e-05	0.00501761
RPS4Y1	0.678966	7.18605e-05	0.00522205
TM9SF2	-1.05585	7.33289e-05	0.0053081
ITGA11	-0.905354	7.36499e-05	0.00531075
SH3BGRL	-0.718358	7.5766e-05	0.00544233
PLS3	-0.774489	7.68223e-05	0.00549706
CAPG	-0.753799	8.17424e-05	0.00582149
PMP22	-0.757105	8.19797e-05	0.00582149
ANXA4	-0.703277	8.2862e-05	0.00584748
RPL37	0.679632	8.29718e-05	0.00584748
BMPR2	-0.757943	8.39852e-05	0.00589664
STING1	-0.678505	8.51864e-05	0.00593762
COMMD6	-0.680549	8.52047e-05	0.00593762
ANKH	-0.732506	8.68224e-05	0.00602787
RPLP0	0.758521	8.86158e-05	0.00612959
SPARCL1	-0.905027	8.92317e-05	0.00614001
RAP1A	-0.718002	8.9424e-05	0.00614001
TUBB4B	0.784453	9.19135e-05	0.00628783
CNN2	-0.661191	9.31366e-05	0.00634825
NSMF	0.640946	9.42092e-05	0.006398
CLEC4E	0.685863	9.51111e-05	0.00642055
FOXP1	-0.667885	9.52288e-05	0.00642055
SYNGR2	-0.695602	9.56751e-05	0.00642744
UQCRC1	0.618829	9.70182e-05	0.00649431
AKR1B1	0.933445	9.82143e-05	0.00655089
ABRACL	-0.683859	9.92511e-05	0.00659649
HSP90B1	-0.998112	0.000102851	0.00681152
LAMB2	-0.681337	0.000106123	0.00700335
PSME1	0.669075	0.000106616	0.0070111
ZBTB16	-0.786091	0.000108039	0.00706471
RPS29	0.606491	0.000108187	0.00706471
PSMB7	0.559409	0.000108747	0.0070765
G0S2	1.05917	0.000109186	0.00708042
LRPAP1	-0.727102	0.0001137	0.00734763
H2BC15	0.683248	0.000115309	0.0074243
ATP2A2	-0.570546	0.000115682	0.0074243
FBLN2	-0.827827	0.000117224	0.00749753
TENM2	0.732445	0.000117917	0.00750951
HSPG2	-0.746094	0.000118216	0.00750951
IRAK1	-0.583845	0.0001199	0.00759053
MVP	-0.699814	0.000120304	0.00759053
EXOSC2	0.703459	0.000120818	0.00759732
CEACAM1	-1.09288	0.000121669	0.0076251
VIL1	-0.881422	0.000124797	0.00776987
SERINC5	-0.689906	0.000124811	0.00776987
COL8A1	-1.01156	0.000130343	0.0080873
PCOLCE	-0.896009	0.000131571	0.00813649
H2BU1	0.881407	0.00013831	0.00852499
PPIAL4F	-0.624091	0.00013934	0.00854001
FAM89B	-0.673953	0.000139468	0.00854001
LPP	-0.862133	0.000143197	0.0087397
MSRB3	-0.644245	0.000145995	0.00888143
TUBB6	0.726115	0.000148498	0.0090044
ENC1	-0.998415	0.000149401	0.00902979
WARS1	0.831458	0.000152553	0.00919057
OSBPL8	-0.77326	0.000153553	0.00922108
FXYD3	-1.17028	0.000154711	0.00926084
PROS1	-0.615282	0.000156494	0.00931471
TACSTD2	-0.734259	0.000156608	0.00931471
COL4A1	-1.27607	0.000158134	0.00937559
POLR2L	0.566619	0.000160237	0.00947022
CUX1	-0.637406	0.000161745	0.00952917
SNX9	-0.680876	0.000165339	0.00971029
CCS	0.733026	0.000174118	0.0101938
CBX6	-0.569942	0.000177527	0.0103609
CTSS	-0.95312	0.000181657	0.0105689
COL12A1	-0.916531	0.000182441	0.0105816
SIRT3	0.595377	0.000184138	0.010647
CCL8	0.949277	0.000184715	0.0106473
H2AC6	0.66414	0.000185306	0.0106485
MCTP2	0.776995	0.000186038	0.0106545
SUPT7L	0.949512	0.000186551	0.0106545
GPR141	0.681706	0.00018825	0.0107188
EEF1D	0.532526	0.000188994	0.0107284
ANO1	-0.881041	0.000189785	0.0107407
BAG3	-0.706467	0.000191548	0.0108077
LY6K	0.769525	0.000195813	0.0110151
NACA	-0.735969	0.000196412	0.0110156
PXDN	-0.937186	0.000198858	0.0111194
SELENOM	-0.676837	0.000200053	0.0111528
RTF2	0.6485	0.00020109	0.0111772
PRMT3	0.708068	0.000201703	0.0111781
SFRP4	-1.04678	0.000203012	0.0112173
RPL9	0.540716	0.000213143	0.0117423
SLC7A10	0.590812	0.000213929	0.011751
CD48	0.689375	0.000218075	0.0119436
PDGFRA	-0.961932	0.000223949	0.0122047
NBPF26	-0.659836	0.00022415	0.0122047
YPEL5	-0.728717	0.000225116	0.0122217
RGS1	-1.03096	0.000228051	0.0122753
LGALS9C	-0.653425	0.000228568	0.0122753
C1QA	0.770314	0.00022893	0.0122753
MMP14	-0.787238	0.000228937	0.0122753
CFH	-0.893486	0.000229414	0.0122753
FMOD	-0.759241	0.000230047	0.0122753
SPRY4	-0.686435	0.000231387	0.0123116
PERP	-1.02922	0.000244062	0.0129492
HTRA1	-1.07927	0.0002463	0.0130309
SULT2B1	-0.637879	0.000257767	0.0135839
RGCC	-1.104	0.000258208	0.0135839
ST14	-0.674997	0.000259709	0.0136245
TNS2	-0.687954	0.000260571	0.0136315
BUD31	-0.599873	0.000278373	0.0144887
OR10G3	0.727019	0.00027851	0.0144887
ADD3	-0.626568	0.000279481	0.0144988
MAZ	-0.751874	0.000282942	0.0146377
DDX27	0.653827	0.000283725	0.0146377
RARRES2	-0.7802	0.000285431	0.0146491
BCAS2	-0.671315	0.000285514	0.0146491
ADARB1	0.60611	0.000287407	0.0147058
SEPTIN7	-0.533197	0.000292843	0.014943
STIP1	0.515624	0.000301372	0.0153363
TIMP1	-0.890011	0.000303155	0.0153851
RNF167	0.57392	0.00030529	0.0154515
SLC7A11	0.799752	0.000308782	0.015586
CCT5	0.584429	0.000316604	0.0159377
PPIG	-0.754178	0.000317732	0.0159515
RECQL4	0.616492	0.000322366	0.0161408
PDCD6	0.603427	0.000331618	0.0165186
CPSF1	0.566034	0.000331681	0.0165186
SLC20A1	-0.749543	0.000336365	0.0167073
CRIP1	1.00156	0.000338865	0.0167868
RAN	0.532224	0.000341749	0.016885
DEPP1	-0.797366	0.00034307	0.0169055
PNO1	0.698308	0.000344805	0.0169463
H2AJ	0.483082	0.000346382	0.0169791
RFTN1	-0.595701	0.000348647	0.0170454
FOXD1	0.738859	0.000350441	0.0170621
TMCO1	-0.603771	0.00035147	0.0170621
B4GAT1	0.757343	0.000351729	0.0170621
NDUFA11	-0.574712	0.000354266	0.0171406
PAPSS1	-0.712202	0.000358779	0.0173
TANC1	-0.579341	0.000359412	0.0173
C11orf96	-0.894614	0.000367912	0.0176439
SOX4	-0.556815	0.000368448	0.0176439
CDK5RAP2	0.644017	0.000372751	0.0178043
CALHM6	0.753163	0.000373775	0.0178077
PHB	0.497662	0.000378946	0.0179681
STK25	-0.551581	0.000379066	0.0179681
OBSCN	0.680919	0.000389113	0.0183977
TRIO	0.602614	0.000390151	0.0184001
RPS12	-0.568304	0.000393601	0.0185161
ATP5PF	-0.544791	0.000396082	0.0185558
CTNNB1	-0.539393	0.000396432	0.0185558
RANGRF	0.644733	0.00039821	0.0185924
ADGRG1	-0.62396	0.000410028	0.0190965
ANGPTL4	-0.887762	0.000414637	0.0192631
PRPF6	0.551886	0.000417112	0.01933
ANXA5	-0.687116	0.000421793	0.0194985
C7	-1.01417	0.000426208	0.019654
PDGFRB	-0.787998	0.000430684	0.0198115
SH3PXD2B	-0.641937	0.000435085	0.0199647
H3C15	0.887109	0.000438014	0.0200499
GSTO1	-0.643201	0.000440387	0.0201092
LRRC32	-0.716095	0.000444163	0.0202322
EPS8L2	-0.684288	0.000450083	0.0204519
COPS7A	0.631294	0.000455767	0.0206349
SRSF9	0.512524	0.00045632	0.0206349
TMEM41B	0.598137	0.000457515	0.020639
FOXO1	-0.660174	0.000466715	0.0210033
ATP1A1	-0.628568	0.00047674	0.0213522
CYB5R3	-0.559315	0.000476756	0.0213522
FLT1	-0.714845	0.000479393	0.021419
TFG	-0.574267	0.000484748	0.0216066
FOXP4	-0.634094	0.000489586	0.0217441
TIMMDC1	-0.626304	0.000490163	0.0217441
TOP1MT	0.588262	0.00049385	0.0218558
KRT81	0.909288	0.000495836	0.021866
BTBD1	0.533552	0.000496422	0.021866
S100P	-1.1085	0.000500855	0.0220093
TOX2	0.682666	0.000503216	0.0220612
CCT6A	-0.606221	0.000517449	0.022632
FBXO11	-0.578754	0.000519377	0.0226633
DND1	0.698619	0.000532311	0.0231735
PUF60	0.600463	0.000542191	0.0235487
PYGL	0.642678	0.000555442	0.0240683
ZNF696	0.588251	0.000559649	0.0241944
MUC17	-0.605804	0.00057263	0.0246985
UCHL1	1.17034	0.000575299	0.0247564
RHOB	-0.996382	0.000577948	0.0248132
STXBP6	0.6997	0.000581143	0.0248932
YIPF5	-0.746782	0.00059757	0.0255383
VASH1	-0.666918	0.00059969	0.0255703
YME1L1	0.510575	0.000604591	0.0257206
SCARF2	-0.569861	0.000606581	0.0257466
SLC1A3	-0.744057	0.00061423	0.0260122
COX8A	0.501254	0.000621624	0.0262657
SFRP2	-1.40481	0.000636434	0.0268308
LCN2	-1.15707	0.000639774	0.0268856
RPS3	0.539887	0.000640614	0.0268856
SMOX	0.627329	0.000644184	0.0269748
CLDN6	-0.773698	0.000648505	0.027095
CBFB	-0.57084	0.000651571	0.0271624
RPL41	-0.435407	0.000678656	0.0281662
MDFI	-0.790178	0.000678886	0.0281662
AURKA	0.523336	0.000680177	0.0281662
PIP5K1C	-0.532011	0.000683908	0.0281858
SAAL1	0.552853	0.000684601	0.0281858
SPATA2L	0.655019	0.000686575	0.0281858
BCL9L	-0.495482	0.000687845	0.0281858
CYP27B1	0.645263	0.000688195	0.0281858
IDUA	-0.616406	0.000696769	0.0284745
RHOD	-0.634884	0.000704535	0.0287233
VASP	-0.642177	0.000705934	0.0287233
RPL7	0.466058	0.000715596	0.0290283
STAG2	-0.592157	0.000717698	0.0290283
MMP11	-0.70735	0.000719498	0.0290283
BCAM	-0.667616	0.000719645	0.0290283
ZNF787	-0.523897	0.000721748	0.0290504
EIF5A	0.447262	0.000732272	0.0294106
PER1	-0.705762	0.000735702	0.0294512
PDAP1	-0.576208	0.000736437	0.0294512
TRAP1	0.562309	0.000747169	0.0298165
MME	0.781862	0.000751308	0.0299178
CXCL3	0.738298	0.000754764	0.0299914
CD9	-0.72549	0.000759624	0.0300766
PICALM	-0.530476	0.000760128	0.0300766
RAB25	-0.714141	0.00076829	0.0303353
SECTM1	0.642865	0.000778868	0.030688
SENP3	0.603167	0.00078067	0.0306943
SPATS2L	-0.627604	0.000791976	0.031061
PRKAR1A	-0.539018	0.000793323	0.031061
LPCAT4	0.608361	0.000795921	0.0310975
CD63	-0.527392	0.000800112	0.031196
LHFPL2	-0.621554	0.000804426	0.0312989
SERPINB9	0.762541	0.000814436	0.0316225
PPP1R13L	-0.641647	0.000821056	0.031799
TPD52L2	0.496647	0.000824069	0.031799
PNN	0.567436	0.000824091	0.031799
DKKL1	0.530454	0.000828083	0.0318872
H2BC8	0.701562	0.000830019	0.031896
CAPRIN1	0.540672	0.000842012	0.0322904
SSC5D	-0.623577	0.000846064	0.0323793
CAMK2D	-0.533631	0.000850129	0.0324683
H2AC13	0.659831	0.00086634	0.0330199
SOD3	-0.658781	0.000878479	0.0334144
SH3GLB1	-0.523416	0.000890913	0.0337838
HNRNPC	-0.699468	0.000891808	0.0337838
BTG1	-0.565431	0.000894302	0.0338097
TMEM256	0.687999	0.00091105	0.0343678
SEPTIN2	-0.46832	0.000912745	0.0343678
SLC38A2	-0.605616	0.000920556	0.0345922
KLF2	-0.882952	0.000928192	0.0348091
MRPS26	0.570053	0.000938531	0.0351263
TRIM44	0.622992	0.000942046	0.0351503
MRGBP	0.505431	0.000942938	0.0351503
MOCS3	0.618701	0.000952633	0.0354197
ARFRP1	0.592096	0.000953957	0.0354197
AARS1	-0.480548	0.000957666	0.0354868
TPM2	-0.760588	0.000980501	0.0362611
GRIN2A	0.568266	0.000988825	0.0364882
KRTCAP3	-0.639302	0.000992102	0.0364882
ZFP82	0.530893	0.000992505	0.0364882
C3	-0.850157	0.00100078	0.0366649
SRGAP2B	-0.462707	0.00100124	0.0366649
KDM1A	0.487745	0.00100511	0.0367346
UPK3BL1	-0.501109	0.00101042	0.0368567
SF3B2	0.471654	0.00101308	0.0368817
H2BC14	0.772973	0.00103121	0.0374687
COX6C	0.508717	0.00103539	0.03748
SF1	-0.53156	0.00103554	0.03748
AHI1	-0.60118	0.00104412	0.0377177
OSGIN1	-0.525428	0.00105087	0.0378882
PHLDB1	-0.627085	0.00105392	0.0379166
KCTD20	-0.641332	0.00105572	0.0379166
SLC8B1	-0.610846	0.00106648	0.0382295
TP53BP1	-0.706631	0.00107183	0.0383477
BTF3	-0.6096	0.00107413	0.0383566
COA4	0.546474	0.00109693	0.0390088
CTNND2	0.573125	0.00109765	0.0390088
P4HB	0.556317	0.00109963	0.0390088
HTATIP2	0.574947	0.00110075	0.0390088
CCT8	-0.566342	0.00111286	0.0393593
TTC33	0.486795	0.00111486	0.0393593
PSMG4	0.570983	0.00111969	0.0394297
MAPK13	-0.517108	0.00112107	0.0394297
RAB1A	-0.626104	0.00112953	0.0396525
RAMP1	-0.627149	0.0011593	0.0405532
MEDAG	-0.689787	0.00116133	0.0405532
SCRN3	0.589987	0.0011617	0.0405532
THYN1	0.538817	0.00118183	0.0411789
CTNND1	-0.541222	0.00118922	0.0413593
SCP2	-0.583198	0.00119297	0.0414123
SLC22A23	0.61641	0.00121566	0.0421219
SUPT5H	-0.632467	0.00121879	0.042152
VCAM1	-0.703783	0.00122545	0.0423042
GIT2	-0.513609	0.00124668	0.0429139
CLPTM1L	0.647069	0.00124771	0.0429139
TEAD2	-0.59337	0.00125177	0.0429744
PDLIM5	-0.532662	0.00125621	0.0430475
RNF187	-0.513437	0.00126399	0.0432351
TMTC1	0.598011	0.00129933	0.0443625
SLC27A4	0.646057	0.00131455	0.0447774
NID1	-0.646172	0.00131628	0.0447774
CIZ1	0.426144	0.00133144	0.0452103
TNC	-0.871132	0.00133384	0.0452103
SRPX2	-0.691061	0.00134565	0.0455174
GPC1	-0.66368	0.00134778	0.0455174
GLIS2	-0.671934	0.00136351	0.0458852
PLEKHG2	-0.601312	0.00136358	0.0458852
RBM3	-0.497871	0.00136941	0.0459985
IDH1	-0.662953	0.00137635	0.0460823
TINAGL1	-0.682839	0.00137687	0.0460823
RPS20	0.410191	0.00137931	0.0460823
COPB1	0.645259	0.00138612	0.046227
PTRH1	0.588926	0.00139605	0.0464752
LGALS1	-0.664863	0.00140059	0.0465434
CDC25B	0.64192	0.00140331	0.0465509
SPINT1	-0.569414	0.00140869	0.0466466
TGFBR3	0.568147	0.00142034	0.0469491
FAM43A	-0.559138	0.00142413	0.0469911
PAWR	-0.588866	0.001431	0.0471347
LRATD2	0.591183	0.00143641	0.0472296
KIF26B	-0.53922	0.00144148	0.047258
PCDH1	-0.609239	0.00144234	0.047258
ALDH1A1	-0.792584	0.00144877	0.0473857
CYFIP1	-0.546595	0.00145567	0.0474699
BMF	-0.597776	0.00145643	0.0474699
CGA	0.608995	0.00147077	0.0478538
EI24	-0.509079	0.00147982	0.0480647
POFUT1	0.599383	0.00149101	0.0483193
NCL	-0.466372	0.00149284	0.0483193
CHD7	0.673225	0.00149631	0.048348
BMI1	0.554209	0.00150573	0.0485681
DNER	0.586848	0.0015252	0.0491115
SIN3A	0.545333	0.00155586	0.050007
RBPMS	-0.579075	0.00155837	0.050007
CCT2	0.76622	0.00156951	0.0502782
DCTN2	-0.664061	0.00157355	0.0503214
RPF2	0.540764	0.00158304	0.0505286
RNF14	-0.57161	0.00158833	0.0505286
CXCL9	1.13308	0.0015908	0.0505286
MORF4L1	-0.413408	0.00159085	0.0505286
ECM2	-0.562916	0.00159976	0.0507251
ACTN4	-0.497814	0.00162134	0.0512749
UBB	-0.675347	0.00162259	0.0512749
RCN3	-0.640585	0.00162748	0.0513349
MYO1D	-0.588294	0.00162998	0.0513349
FADS1	0.525792	0.00164344	0.0516715
POP5	0.508335	0.00165534	0.0519582
ATP6V0E1	-0.544309	0.00166607	0.0522073
MAPKBP1	0.497249	0.00168056	0.0525732
SUMO1	-0.562212	0.00169848	0.0529941
RUNX1	-0.587101	0.00169969	0.0529941
DENND4C	-0.543032	0.00170762	0.0530808
HOXD9	0.559552	0.00170816	0.0530808
YWHAH	-0.486996	0.001714	0.0531738
AKTIP	-0.523653	0.00171831	0.0532192
WASF2	-0.569889	0.00172984	0.0534874
DENND5A	0.514778	0.00174339	0.0537914
CCDC59	-0.448886	0.00174543	0.0537914
KYNU	0.598699	0.00176803	0.0543983
C4orf3	-0.451121	0.00179845	0.0552431
AK4	0.588276	0.00180394	0.0553027
SNX7	-0.576916	0.00180631	0.0553027
LAMP2	-0.568015	0.00181221	0.0553926
STX7	-0.577722	0.00182775	0.0557761
NUP35	0.574083	0.00183143	0.0557973
ATP5F1E	0.718712	0.00184835	0.0561287
CDH3	-0.676937	0.00184995	0.0561287
SP9	0.536835	0.00185132	0.0561287
GATA6	-0.492456	0.00185934	0.0562804
ABI3BP	-0.668431	0.00186762	0.0564395
DYNLT2B	-0.659193	0.00187747	0.0566457
SELP	-0.649213	0.00188167	0.0566808
PITPNB	-0.593924	0.00189535	0.0569228
SGK1	-0.589792	0.0018958	0.0569228
NCBP2	0.493131	0.00190295	0.0570457
TUBA3D	0.570513	0.00191023	0.0571232
LUC7L2	-0.700557	0.00191165	0.0571232
GLG1	-0.581169	0.00191736	0.0572022
PDIA4	0.433056	0.00193362	0.0575953
UPK3BL2	-0.540847	0.00194	0.0576934
EEA1	-0.507171	0.00195155	0.0579217
SFT2D2	-0.557788	0.00195388	0.0579217
GOLGA8N	-0.575842	0.00196121	0.0580468
MYO15B	-0.61349	0.00198687	0.0586334
MAPRE3	-0.496099	0.00198731	0.0586334
XRCC2	-0.859237	0.00199201	0.0586796
IFNGR1	-0.51404	0.0019963	0.0586936
UTP14C	-0.587402	0.00199877	0.0586936
APOC2	-0.614487	0.00200784	0.0588557
MARCHF6	0.57185	0.0020106	0.0588557
ZNF276	-0.57387	0.0020155	0.0589069
NPIPA1	-0.460147	0.00204674	0.0596388
PLAAT3	-0.623975	0.00204693	0.0596388
SLC16A12	0.59788	0.00205514	0.0597847
TBL1XR1	-0.477354	0.0020715	0.0601241
MAGEA10	-0.578758	0.00207325	0.0601241
FBXL13	0.57103	0.00208344	0.060326
LXN	-0.618751	0.00209563	0.0605632
EZR	-0.882738	0.00209818	0.0605632
ATPSCKMT	0.599092	0.00210136	0.0605632
ENAH	-0.643332	0.00212805	0.0611518
CHST8	0.543344	0.00212926	0.0611518
SKAP2	-0.64272	0.0021316	0.0611518
HUS1B	0.60682	0.0021435	0.0613987
SLC36A4	0.432354	0.00215084	0.0615146
B2M	-0.644938	0.00215749	0.0616106
OR52N5	0.576756	0.00217314	0.0619627
H2AW	0.64055	0.00217906	0.0620368
VPS28	0.434496	0.0021872	0.0620934
CKAP4	-0.439245	0.0021877	0.0620934
ADRM1	0.404785	0.00222212	0.0629748
TRIM31	-0.516011	0.00222759	0.0630339
TMEM68	0.5834	0.00224851	0.0634461
TTYH3	0.424232	0.00224941	0.0634461
CCBE1	0.564686	0.00225234	0.0634461
GSPT1	-0.591706	0.00226907	0.0638211
METTL26	0.493947	0.00227781	0.063945
SAP18	-0.576546	0.00228032	0.063945
YBX1	0.450679	0.00228867	0.0640273
CPNE7	0.576261	0.00229077	0.0640273
OR10AC1	0.785066	0.00229355	0.0640273
EIF1AY	0.546806	0.00230006	0.0640463
NUDT4B	-0.536737	0.00230493	0.0640463
H1-0	-0.504453	0.00230691	0.0640463
MAP1S	-0.495024	0.00230794	0.0640463
PARP14	0.528797	0.0023236	0.0643851
PITPNC1	0.522912	0.00233658	0.0646358
UBE2C	0.559567	0.00234189	0.0646358
ZC3H11A	-0.503531	0.00234434	0.0646358
DCLRE1C	0.510709	0.0023466	0.0646358
SLFNL1	0.462281	0.00234995	0.0646358
KLF3	-0.54942	0.00236463	0.0649438
GIPC1	-0.507203	0.00237827	0.0652226
LAD1	-0.542582	0.00239064	0.0654656
HOPX	-0.90551	0.00239713	0.0654762
UQCRHL	0.440656	0.00239804	0.0654762
MRPL33	0.487366	0.0024067	0.0656091
SRI	-0.548671	0.00240993	0.0656091
PEBP1	0.509896	0.00243447	0.0661807
ARHGEF35	-0.626531	0.00244502	0.066371
TSG101	0.547879	0.00245026	0.0663834
UACA	-0.607291	0.00245417	0.0663834
COPS2	-0.474818	0.00245614	0.0663834
CTIF	-0.494698	0.00245985	0.0663876
CD46	-0.640631	0.00249364	0.0672024
RPS27L	-0.501649	0.00253118	0.0681158
IRF2BP2	-0.518597	0.0025451	0.0683918
SEC11A	0.463354	0.00255446	0.0685447
ZNF460	-0.484752	0.00256114	0.0686254
PLP2	0.576776	0.00256584	0.0686528
SYNCRIP	-0.635952	0.00260993	0.0697325
HYAL2	-0.653523	0.00261951	0.0697892
RHEB	-0.495853	0.00262172	0.0697892
RRAD	0.64387	0.00262326	0.0697892
MMP24OS	-0.545276	0.00262712	0.0697924
CYBRD1	-0.648559	0.00263318	0.069854
H2BC17	0.653916	0.00263735	0.0698654
COL18A1	-0.624809	0.00266009	0.0703681
NKTR	-0.476955	0.00266818	0.0704236
PLD3	-0.50314	0.00267423	0.0704236
CDKN1A	-0.582753	0.00267557	0.0704236
NDUFV2	0.419294	0.00267727	0.0704236
GCLC	-0.700664	0.00268308	0.0704771
NBPF19	-0.460705	0.00273148	0.0716477
PPL	-0.56492	0.00274159	0.0717038
ADAMTSL2	-0.55407	0.00274437	0.0717038
HTN1	0.535932	0.00274514	0.0717038
DDX3Y	0.605956	0.00276175	0.072037
PTPRU	-0.531586	0.00277113	0.0721809
LOX	-0.689732	0.00278379	0.0724096
ALDH2	-0.514619	0.00279344	0.0725594
NME4	-0.511826	0.00280888	0.0728592
ITGA5	-0.758725	0.00282258	0.0731131
MESD	0.559007	0.00283108	0.0732317
GOLGA8J	-0.584805	0.0028595	0.0738644
STAT1	0.58035	0.00288259	0.0742825
LEMD2	-0.50212	0.00288364	0.0742825
FGB	-0.648127	0.00291876	0.0749916
KLF13	-0.534656	0.0029192	0.0749916
CPLANE1	0.499542	0.00294081	0.0754134
GP1BB	-0.541968	0.00294369	0.0754134
DNAJB14	-0.536196	0.00296545	0.0757103
ADAMTS2	-0.59744	0.00296869	0.0757103
IBSP	-0.468478	0.0029691	0.0757103
COPA	-0.47013	0.00297216	0.0757103
GALNT2	0.47505	0.00297555	0.0757103
USP17L11	-0.778723	0.00298503	0.0757585
PGRMC1	-0.623729	0.00298556	0.0757585
EFCAB1	0.489876	0.00300252	0.0760856
R3HDM4	0.433198	0.00301924	0.0764056
MRPS14	0.477548	0.00303699	0.0767508
ANKRA2	-0.565765	0.00304462	0.0768397
SENP6	-0.486441	0.00305732	0.0770561
IL1R1	-0.628614	0.00306159	0.0770597
NKG7	0.58066	0.00307298	0.0772422
SLC19A2	-0.64813	0.00310174	0.0778602
EPN2	0.472429	0.00313113	0.0784911
CXCL1	0.911392	0.00313527	0.0784911
BRD7	-0.484227	0.00314617	0.0786585
RPL23A	0.517655	0.00318639	0.0793104
RAP1GAP	-0.60529	0.00318695	0.0793104
IGF1R	0.583949	0.00318909	0.0793104
SLC4A2	-0.542901	0.00319163	0.0793104
MPRIP	-0.487679	0.00319506	0.0793104
CSE1L	0.562894	0.00319856	0.0793104
HNRNPCL3	0.414991	0.00320197	0.0793104
EIF3K	-0.446223	0.00322221	0.079706
SLC30A7	-0.484818	0.00323013	0.0797963
GEM	-0.672144	0.00325766	0.0803699
MTRNR2L1	-0.556254	0.00327051	0.0805806
NAB2	-0.638265	0.003281	0.0806533
ZBED5	0.564942	0.0032821	0.0806533
DISP2	0.51507	0.00329067	0.0807577
ATP5PD	-0.536493	0.00329657	0.0807961
TCP11L1	0.521405	0.00331351	0.0810872
NSUN2	0.508555	0.00331785	0.0810872
MBD4	-0.470563	0.00332147	0.0810872
MTX1	0.482652	0.00333932	0.0814167
SRD5A1	0.529553	0.00334448	0.0814362
PRR5L	0.566803	0.00337884	0.0821657
DAD1	0.464648	0.00340578	0.082713
PGM3	-0.487333	0.00342015	0.0829541
MRPL16	0.675466	0.00343705	0.0832559
TMED10	0.474113	0.00345113	0.0834888
MEST	-0.518696	0.00346594	0.0837386
STT3B	-0.4646	0.00351837	0.0848955
CNRIP1	-0.595556	0.00353523	0.0851923
DDIT4	-0.623074	0.00354446	0.0852604
STIL	0.48597	0.00354719	0.0852604
SLC2A6	0.67744	0.00356231	0.0855139
SERPINH1	-0.505069	0.00359642	0.0859137
SKP2	0.494058	0.00359835	0.0859137
C4orf46	-0.785625	0.00359842	0.0859137
LRFN4	0.52717	0.0036059	0.0859137
RYR3	0.511013	0.00360673	0.0859137
RANBP2	-0.462346	0.00360745	0.0859137
RBM34	-0.52618	0.00361117	0.0859137
PRF1	0.558726	0.00365045	0.0867378
ENPP4	-0.670749	0.00365759	0.0867968
RCOR2	0.509548	0.00366773	0.086927
CLNS1A	0.428515	0.003706	0.0876278
TFE3	0.545899	0.00370668	0.0876278
LAMA5	0.600108	0.00371893	0.0878062
MLXIP	-0.480214	0.00372822	0.0879091
ACBD3	-0.450963	0.0037327	0.0879091
SIX4	0.671413	0.00376222	0.0884926
PRKCI	-0.397637	0.00376715	0.0884973
DDR2	-0.603282	0.00378508	0.0888068
DPEP1	-0.563896	0.00382133	0.0895447
CLTA	-0.429309	0.0038297	0.0896285
EDN3	0.546973	0.00383739	0.0896961
H4-16	0.518069	0.00386371	0.0901983
OLFML3	-0.531221	0.00389199	0.0907451
REEP5	-0.599473	0.00391874	0.0912549
BCL2L11	-0.724178	0.00394518	0.0917562
WNT2	-0.483898	0.00398039	0.0924598
RPS17	0.417334	0.00399181	0.0925475
SORBS3	-0.584362	0.00399407	0.0925475
DHH	0.488292	0.00403795	0.0934314
SEZ6	0.472497	0.00404655	0.0934314
CTBP1	-0.514843	0.00404723	0.0934314
LMNB2	0.561419	0.00406302	0.0936801
ZC3H13	-0.430358	0.00408415	0.0940512
NBPF11	-0.526383	0.00411138	0.0945618
FCF1	-0.899451	0.00412184	0.0946858
TMEM139	-0.44861	0.0041349	0.0947835
FNTA	0.535768	0.0041448	0.0947835
HSD17B12	0.42901	0.00414508	0.0947835
CCN1	-0.709627	0.00414888	0.0947835
MAEA	-0.454651	0.00415147	0.0947835
CCDC102B	-0.783628	0.00415912	0.0948422
USP11	-0.533147	0.00417683	0.0951299
SLC35F5	-0.46146	0.00421332	0.0958442
SAR1A	-0.450373	0.00424886	0.0964296
ITM2C	-0.671692	0.00424939	0.0964296
STRA6	-0.600117	0.00427885	0.0969804
PSPC1	-0.466106	0.00429747	0.0972843
RAB3B	0.517689	0.00430835	0.0974126
CSRP1	-0.525192	0.00432976	0.0977783
SCARA3	-0.61371	0.00434044	0.097901
H1-7	0.521706	0.00436355	0.0983036
CCDC85C	0.419008	0.00437021	0.0983166
XYLT1	-0.525174	0.00437844	0.0983166
SEC31A	-0.487658	0.00437992	0.0983166
BMP1	-0.530437	0.00438998	0.0984242
SEMA4C	-0.542828	0.00440466	0.0986348
APOE	-0.742431	0.00442974	0.0990041
F2R	-0.567543	0.00443382	0.0990041
FAM167A	0.572372	0.00443706	0.0990041
PDXP	0.486713	0.00444574	0.0990794
CBLC	-0.571833	0.00446659	0.0994255
S100A9	-0.873438	0.00447339	0.0994584
LDHA	0.446831	0.00448863	0.0996786
UBE2A	-0.577979	0.00449963	0.0998042
DOCK6	-0.520439	0.00451465	0.100019
RASGEF1B	-0.528435	0.00455617	0.100708
IL36A	0.42849	0.00455654	0.100708
TMEM39A	-0.529494	0.00457138	0.100916
CYTH2	-0.430342	0.00458087	0.101006
NHP2	0.395798	0.00461317	0.101599
SNX3	-0.581669	0.00462813	0.101808
TRIM24	-0.528635	0.00465115	0.102194
PTCD2	0.553505	0.00469779	0.103081
APOL1	-0.58739	0.00470254	0.103081
RASGRP4	0.483994	0.00473333	0.103634
TNFSF12	-0.4567	0.00475033	0.103834
SLC35F2	0.552322	0.00475441	0.103834
MICAL1	-0.54496	0.00475916	0.103834
SCLT1	0.420767	0.0047826	0.104224
ZNF776	-0.71178	0.00479452	0.104362
TRNP1	-0.523683	0.00480213	0.104406
LSM4	-0.563604	0.00481667	0.1046
ESD	-0.460851	0.00485138	0.105232
IFI16	-0.428429	0.00486706	0.105449
CLIC1	-0.37442	0.00492016	0.106476
RCC2	0.389092	0.00494031	0.106686
NCOA4	-0.457741	0.00494627	0.106686
IRAK2	0.497004	0.00495048	0.106686
CMTM3	-0.51086	0.00495271	0.106686
RWDD4	-0.458595	0.00497945	0.107139
BCAR3	0.453508	0.00499508	0.107265
FCHO2	-0.497097	0.00499682	0.107265
LEPROTL1	-0.436805	0.00501859	0.107609
WFDC2	0.636058	0.00504371	0.108023
SLFN11	-0.460742	0.00507715	0.108615
NOC2L	0.525959	0.00510556	0.109098
ARHGAP1	-0.54039	0.00511507	0.109157
KCNG2	0.461045	0.00512002	0.109157
AZI2	-0.487346	0.00514919	0.109654
DNAJC11	0.494589	0.00516104	0.109781
SPO11	0.547771	0.00516963	0.109839
OPRPN	0.53409	0.00519101	0.110167
TM6SF1	-0.478537	0.00522444	0.110713
ZBTB26	0.478315	0.00523482	0.110713
UBE2D1	-0.458735	0.00523736	0.110713
CD59	0.464586	0.00524045	0.110713
METTL7A	-0.64989	0.00524989	0.110766
SIX1	0.528752	0.0052548	0.110766
SLTM	-0.440516	0.00526747	0.110849
ZDHHC11	-0.544502	0.00527061	0.110849
SNRPF	-0.447553	0.00528846	0.110983
AQP5	0.524588	0.00528888	0.110983
MMP19	-0.697127	0.00530531	0.111203
PRSS22	-0.545951	0.0053241	0.111472
XRCC5	-0.393512	0.00534094	0.111699
TYW1	-0.55805	0.00535504	0.111869
ARHGAP12	0.56604	0.00538185	0.112303
TAPBP	0.420268	0.00539906	0.112423
LILRB2	0.46569	0.00539964	0.112423
CEBPG	-0.477215	0.00540871	0.112487
AKAP13	-0.642665	0.00543024	0.112809
SARDH	0.412262	0.00543789	0.112842
TRAPPC1	0.391914	0.00544401	0.112844
B4GALT1	-0.459219	0.00549147	0.113701
SIVA1	0.425113	0.00549975	0.113747
PLXNA1	-0.526033	0.00550788	0.113748
DEAF1	0.400928	0.00551676	0.113748
SETD1A	0.445759	0.00551806	0.113748
GLRA1	0.558469	0.0055426	0.113949
C1QL1	0.481459	0.00555964	0.113949
SBDS	-0.511234	0.00556087	0.113949
COMMD3	0.434208	0.00556242	0.113949
PDLIM7	-0.579693	0.00556345	0.113949
FUNDC2	-0.444186	0.00556444	0.113949
RPL36AL	0.455369	0.00559965	0.114336
PLK3	-0.620814	0.00560401	0.114336
ELF1	-0.501394	0.00560436	0.114336
TLR2	-0.440826	0.00560782	0.114336
VGLL4	-0.506072	0.00565782	0.115173
BACE1	-0.5315	0.00566121	0.115173
ATG14	0.43143	0.00568483	0.115528
ZMAT3	-0.468703	0.00571451	0.116005
CXCL13	0.65865	0.00572945	0.116093
KLF16	0.443975	0.00573129	0.116093
GOLGA8A	-0.558152	0.00580281	0.117293
CTU1	0.435322	0.00580309	0.117293
RAB22A	0.450005	0.00582029	0.117513
ZNF141	0.487361	0.0058266	0.117514
SORT1	-0.562727	0.00583404	0.117537
CBLB	-0.470159	0.00587018	0.118137
POLR2J2	-0.55106	0.00590134	0.118637
FCGR3A	0.613011	0.00591242	0.118731
SERPING1	-0.583212	0.00592411	0.118839
LY6E	0.477955	0.00595308	0.119292
COX20	-0.415096	0.00597043	0.119508
APIP	0.49208	0.00598072	0.119508
H3C12	0.682836	0.00598308	0.119508
SNX6	0.452664	0.00599346	0.119548
NPIPB6	-0.399673	0.00599788	0.119548
RPL12	0.414829	0.00601254	0.119712
MYADM	-0.56799	0.0060283	0.119898
PLEKHA5	0.422941	0.00603941	0.119992
TYK2	-0.425067	0.00605662	0.120206
CARD19	0.465727	0.00608712	0.120655
CMC2	0.411639	0.00609221	0.120655
BCAP31	-0.493711	0.00610899	0.12086
HIBCH	0.441418	0.00612135	0.120941
ACAD8	0.520015	0.00612606	0.120941
PLPP1	-0.573368	0.006153	0.121345
MERTK	-0.565269	0.0061718	0.121525
TSC22D3	-0.880435	0.00617688	0.121525
H2BC4	0.471973	0.00618167	0.121525
BEX3	0.742145	0.00620236	0.121804
TMEM14A	-0.541136	0.00624064	0.122427
TEX49	0.435136	0.00625501	0.122528
ITPRID2	0.378227	0.00625891	0.122528
RNF217	-0.567931	0.00632856	0.123674
H2AC11	0.610298	0.00633321	0.123674
ANKRD13D	0.427897	0.00633735	0.123674
ADRB1	0.54923	0.00637601	0.124221
UEVLD	0.419965	0.00637868	0.124221
ARHGEF5	-0.473789	0.00639078	0.124261
CTSD	-0.456894	0.00639405	0.124261
PKDCC	-0.736639	0.0064393	0.125011
PDZD2	0.451954	0.00644833	0.125056
CLEC11A	-0.504423	0.00646335	0.125142
RUVBL2	0.399526	0.00646617	0.125142
ECHDC2	-0.42674	0.00647466	0.125177
ASIC5	0.480508	0.00649152	0.125373
ICA1	-0.466099	0.0064983	0.125374
NAA38	0.417494	0.00651591	0.125414
SPRED1	-0.466923	0.0065196	0.125414
GABRE	-0.461874	0.0065205	0.125414
ERCC8	0.465475	0.00657405	0.126314
PRKACA	-0.471366	0.00662919	0.127209
HSD11B1	-0.59841	0.00663425	0.127209
MAPK12	0.471267	0.00664153	0.127218
NCK2	-0.459844	0.00669942	0.128195
NOP10	0.513829	0.00671652	0.128391
ZNF532	-0.480361	0.00672394	0.128401
GALR2	0.433215	0.00673085	0.128402
HLA-G	-0.531586	0.00675165	0.128667
LIPA	-0.524858	0.00676428	0.128776
SOD1	-0.628767	0.00678466	0.129033
MATR3	-0.385182	0.00681027	0.129388
EMC10	-0.398893	0.00681761	0.129396
BTC	0.475793	0.00682532	0.129411
PTK2B	-0.539697	0.00683349	0.129434
CFL1	0.370063	0.00684662	0.129552
ARL6IP1	0.429812	0.00687058	0.129873
TRAK1	-0.47867	0.00687935	0.129908
PLEKHA4	-0.424744	0.00689025	0.129982
CPNE3	0.546021	0.00690529	0.130061
DTNB	0.442251	0.00690838	0.130061
POMGNT2	0.412337	0.00695202	0.130751
ZFYVE21	0.4122	0.00696428	0.13085
PLXND1	-0.475321	0.0070136	0.131254
DNLZ	0.457483	0.00702029	0.131254
FCGRT	-0.634393	0.00702778	0.131254
AMOTL1	-0.48491	0.00702849	0.131254
EPHA3	-0.583821	0.00703589	0.131254
MRTFA	-0.479886	0.0070362	0.131254
NDN	-0.483866	0.00703967	0.131254
CABIN1	-0.396927	0.00704202	0.131254
B4GALT4	-0.475904	0.00704964	0.131265
ITCH	-0.528792	0.00706779	0.131472
ZFP30	-0.441881	0.0071008	0.131955
ADAMTS9	-0.506725	0.00711908	0.132163
GNA12	0.461945	0.00718255	0.133161
MATN3	-0.591123	0.0071871	0.133161
TGFBR1	-0.414114	0.00721628	0.133399
TLN1	-0.496802	0.00721943	0.133399
SLC2A4RG	0.536729	0.00722137	0.133399
ELF3	-0.971166	0.00723491	0.133517
PIK3CD	0.471243	0.00725512	0.133655
SUSD6	-0.487059	0.00725668	0.133655
CKB	0.511386	0.00726812	0.133666
IRF9	0.410812	0.00727163	0.133666
LYRM2	-0.55222	0.00730422	0.134133
HOXA6	0.88616	0.00733459	0.134559
GAA	0.45847	0.00737256	0.135035
SSX3	-0.636431	0.00737502	0.135035
ID2	-0.4812	0.00743304	0.135964
PEMT	0.515613	0.00744382	0.136005
ASAP1	0.391292	0.0074518	0.136005
ZNRF2	-0.482055	0.0074571	0.136005
LMAN1	-0.429783	0.00746568	0.136028
PCBP1	-0.391262	0.0074838	0.136226
GSC2	0.533712	0.00749298	0.136257
B9D2	0.471389	0.00750012	0.136257
PFAS	0.422631	0.00759357	0.137821
SMIM17	-0.466255	0.00760352	0.137867
H4C15	0.592726	0.00762796	0.138176
PRR15	-0.475738	0.00765768	0.138522
KNDC1	0.48511	0.00766189	0.138522
TRIM66	0.556282	0.00768998	0.138896
MTCH1	-0.400277	0.00769945	0.138914
NPHP4	0.452244	0.00770589	0.138914
NDUFV1	0.380774	0.00772331	0.138982
BRF1	0.443474	0.00772455	0.138982
TMEM98	-0.543278	0.00780797	0.140348
RIOX2	0.426566	0.00784932	0.140956
ERCC3	-0.551167	0.00789479	0.141636
GPAA1	0.35949	0.00790446	0.141673
ZNF317	0.384787	0.00794869	0.14233
RUFY3	-0.459842	0.00798523	0.142847
SAA2	0.564745	0.00800819	0.143121
RPS11	-0.412485	0.00801959	0.143165
NDUFB10	0.382107	0.008026	0.143165
FLOT1	-0.378957	0.00807849	0.143964
CSTA	-0.835908	0.00808937	0.14402
GABRB1	0.488098	0.0081081	0.144136
TRIM16L	0.579281	0.00811134	0.144136
HNRNPF	-0.395212	0.00814469	0.144592
NPBWR2	0.723381	0.00831524	0.147379
TXNDC17	-0.576505	0.00831827	0.147379
IL17RC	0.49942	0.00832541	0.147379
OR56A4	0.432972	0.00834777	0.147635
IGFBP4	0.458245	0.00839361	0.14798
SREBF2	-0.473934	0.00839695	0.14798
APOC1	-0.782362	0.00839696	0.14798
PODXL	-0.587639	0.00839896	0.14798
TTC9	-0.462429	0.00842087	0.1481
CDC42	-0.446033	0.0084259	0.1481
GTF3C6	-0.470675	0.00842954	0.1481
FASTK	-0.487221	0.00845216	0.148358
FGF4	0.486716	0.00848537	0.148673
RXRG	0.477447	0.00848605	0.148673
MCTP1	0.451336	0.00853086	0.149318
TNP1	0.502445	0.00854204	0.149374
CCDC6	-0.431336	0.00862963	0.150714
PLEKHG4	0.514251	0.0086348	0.150714
MRPL21	0.414408	0.0086554	0.150909
KIAA0754	0.42664	0.00866464	0.150909
ZNF26	-0.459803	0.00868352	0.150909
HIPK1	-0.467474	0.00868504	0.150909
LRRC47	0.374373	0.00868793	0.150909
SSU72	-0.400183	0.00869446	0.150909
ZNF207	-0.441208	0.00871366	0.151101
TGFBR2	0.498171	0.00877449	0.152015
H4C1	0.39841	0.00883332	0.152668
SEC24D	-0.434372	0.00883668	0.152668
NKX1-1	0.40927	0.00883669	0.152668
ST13	-0.398249	0.00885785	0.152892
MED8	-0.415472	0.00888486	0.153216
SLC7A2	0.499762	0.00889304	0.153216
B3GNT5	-0.496735	0.00890466	0.153255
LSM5	-0.462084	0.00891812	0.153255
TGFBI	-0.572697	0.00892875	0.153255
UBE2E1	0.350795	0.00893499	0.153255
C2orf49	-0.438599	0.0089363	0.153255
CFL2	0.453736	0.00895802	0.153346
VHL	0.478762	0.00895806	0.153346
F13A1	0.644645	0.00898175	0.153611
CLK2	-0.431308	0.0090208	0.154124
EFEMP2	-0.483261	0.00902828	0.154124
CD8A	0.408122	0.00904576	0.154163
DAPK1	-0.470152	0.00905694	0.154163
LILRA5	0.459522	0.00905696	0.154163
CSNK2B	-0.474265	0.00906357	0.154163
CHST12	0.467101	0.00908122	0.154323
RPL6	-0.394724	0.00911816	0.15481
TLR6	0.478921	0.00914666	0.155153
ZNF578	-0.486352	0.00916282	0.155238
RAB14	-0.452001	0.00916835	0.155238
PTDSS1	0.406951	0.00919386	0.155512
CLK1	-0.484021	0.00920509	0.155512
GOLGA6L6	-0.618538	0.00920949	0.155512
RIMBP2	0.449137	0.00922655	0.155659
PAPSS2	-0.407113	0.00923822	0.155716
RUFY1	-0.451948	0.00924808	0.155741
ETV7	0.455751	0.00931649	0.156633
TTPA	0.521225	0.00931799	0.156633
NR2F2	-0.547037	0.00932619	0.156633
ARHGEF4	0.404205	0.00936566	0.157155
NDUFB5	-0.484957	0.00939326	0.157476
KRTDAP	0.461987	0.00948691	0.158896
QDPR	-0.385573	0.00950259	0.158896
GDI1	-0.402138	0.00951414	0.158896
RPL23	0.464217	0.00952007	0.158896
THBD	-0.455623	0.00952048	0.158896
KAT8	-0.406314	0.00953505	0.158997
RIN2	-0.492697	0.00956636	0.159355
WDR38	0.468282	0.00957896	0.159355
CLDN4	-0.60672	0.00958215	0.159355
NDUFB6	0.362608	0.00960525	0.159598
HLA-DRA	-0.564696	0.00962653	0.159809
TSPAN7	-0.430736	0.00965336	0.160004
VEGFA	-0.61911	0.00966295	0.160004
MGST3	-0.449994	0.00966447	0.160004
OR2Y1	0.466297	0.00967252	0.160004
CT47B1	0.504796	0.00970465	0.160393
NOXO1	0.484959	0.00973648	0.160702
DDX1	0.392042	0.00975736	0.160702
OPN1SW	0.522168	0.00975757	0.160702
TPRKB	0.420746	0.00975776	0.160702
NUP107	0.56085	0.00978663	0.161035
CDC42EP5	-0.519521	0.00985261	0.161978
NKX6-2	0.471913	0.00986469	0.162034
MAP4	-0.4525	0.00987847	0.162053
GADD45G	0.415174	0.00988318	0.162053
PI3	0.633948	0.0099357	0.162771
KRCC1	-0.417941	0.0099529	0.162846
MXD1	0.572012	0.00995772	0.162846
EVC	-0.466737	0.0100051	0.163477
CRK	0.392633	0.0100189	0.16356
MAP3K14	0.447415	0.0100693	0.163972
RPH3AL	0.544053	0.0100732	0.163972
SCRIB	0.402287	0.0100774	0.163972
RNF222	0.412397	0.0100792	0.163972
TRIM41	0.46471	0.0101249	0.164572
S100A3	0.436031	0.0101389	0.164655
PENK	0.571637	0.01017	0.165018
FMNL3	-0.411905	0.0101935	0.165135
FBXO32	-0.808669	0.0101949	0.165135
SERINC2	0.6221	0.0102061	0.165172
N4BP2L2	-0.374652	0.0102191	0.16524
CDK13	-0.436452	0.0102592	0.165691
TENT5B	0.475856	0.0102648	0.165691
TIMM17A	0.409736	0.0102752	0.165717
ROCK1	-0.359733	0.010332	0.166459
ATF6	-0.470579	0.0103391	0.166459
TF	-0.440627	0.0103491	0.166477
SC5D	-0.435562	0.0103923	0.167028
GPR34	-0.478611	0.0104614	0.167994
YAP1	-0.452185	0.0105058	0.168552
ULBP1	-0.477741	0.010525	0.168552
ZNF28	0.423045	0.0105268	0.168552
CCAR1	-0.391887	0.0105323	0.168552
SELENOH	-0.46136	0.0105803	0.169176
RPS16	0.452703	0.0106025	0.169386
PPP5C	-0.400339	0.0106165	0.169465
OR52I1	0.454461	0.0106515	0.169879
BACE2	-0.488281	0.010684	0.170251
ANXA3	-0.487296	0.0107562	0.171255
SEMA4B	0.414569	0.0107801	0.171405
DACH1	0.528012	0.0107861	0.171405
RPS14	0.365626	0.0107992	0.171405
SUMO2	0.425319	0.0108023	0.171405
SLC6A6	-0.497183	0.0108266	0.171644
NBPF15	0.368547	0.0108406	0.171721
NUAK2	0.471286	0.0108759	0.172106
LAG3	0.435858	0.0109038	0.172106
MFSD6L	0.436716	0.010912	0.172106
FOXD4L5	-0.602696	0.010915	0.172106
CHD3	-0.466127	0.010918	0.172106
NR2F6	-0.430445	0.0109207	0.172106
ZRSR2	-0.513316	0.0109294	0.172106
OR13F1	0.468694	0.0109487	0.172125
IKBKG	-0.42778	0.0109491	0.172125
GRK6	-0.407509	0.0109729	0.172354
GTF2I	-0.417493	0.0109889	0.172462
THAP10	0.495059	0.0110489	0.173257
HLA-DQB1	-0.701481	0.0110922	0.173791
MTDH	-0.481006	0.011119	0.174065
TUBA1C	-0.394196	0.0111296	0.174085
SPAG6	0.460406	0.0111442	0.174166
GATM	-0.477526	0.0111605	0.174275
EIF3H	0.406632	0.0112295	0.175206
TSPAN2	-0.528199	0.0112636	0.175592
NFATC1	-0.529852	0.0113521	0.176824
LAPTM4A	-0.375894	0.0113732	0.176868
CACYBP	0.452336	0.0113739	0.176868
TFEC	-0.45302	0.0114326	0.177633
TRAF3IP3	0.391087	0.0114536	0.177697
SVBP	-0.404787	0.0114557	0.177697
GSX1	0.490194	0.0114939	0.178141
MICU1	-0.47075	0.0115212	0.178334
FAM184B	0.478879	0.0115254	0.178334
RACK1	0.339466	0.0115397	0.178407
SH2D1A	0.41087	0.0115638	0.178631
CR2	0.4039	0.0116095	0.179189
PPP2CB	0.359582	0.0116985	0.180312
CEBPD	-0.463948	0.0117099	0.180312
RLIM	-0.418742	0.0117199	0.180312
SUPT20HL1	0.396453	0.0117276	0.180312
KCNK4	0.485205	0.0117441	0.180312
UBR7	0.440106	0.0117475	0.180312
SERPINE1	-0.59327	0.0117575	0.180312
ADAMTS10	-0.487048	0.0117595	0.180312
RPN1	-0.473288	0.0117752	0.180404
SULT1A2	-0.501817	0.0117956	0.18057
FKBP3	0.389616	0.0118323	0.180982
TXN	-0.411127	0.0118787	0.181544
QARS1	-0.441152	0.011904	0.181725
PEDS1	-0.411384	0.01191	0.181725
SIPA1L3	-0.405275	0.0119339	0.181941
ACVR1B	-0.400509	0.011954	0.181954
SOX12	0.464606	0.011958	0.181954
SCG2	0.549442	0.011964	0.181954
ADD1	-0.467443	0.0119797	0.182044
LTBR	-0.436115	0.0120039	0.182158
RGPD2	-0.429054	0.0120082	0.182158
DSTN	-0.640619	0.0120164	0.182158
SIK1	0.658785	0.0120707	0.182832
GBGT1	-0.426687	0.0120981	0.183098
NSFL1C	-0.491581	0.0122004	0.184366
CBR1	-0.596268	0.0122016	0.184366
PLXNB1	-0.397388	0.0122328	0.184689
C2orf78	0.457104	0.0122641	0.185011
ENO2	0.461819	0.012281	0.185117
AURKAIP1	0.382534	0.0122942	0.185154
IRF1	0.447055	0.0123064	0.185154
CXCL2	0.734109	0.0123132	0.185154
PDK4	-0.534303	0.0123317	0.185283
SLC16A11	0.389564	0.0123627	0.185599
PPP1R37	-0.393554	0.0123748	0.185632
TCF20	-0.453894	0.0123879	0.18568
MINDY2	-0.468911	0.0124101	0.185832
POR	-0.442371	0.0124278	0.185832
PAN3	-0.390619	0.0124279	0.185832
CLN8	-0.421363	0.0124456	0.185848
COX7B	-0.530573	0.0124489	0.185848
DUX5	-0.386054	0.0125198	0.18675
NARF	-0.434256	0.0125452	0.18675
SORD	0.441799	0.0125509	0.18675
SEPTIN11	-0.463948	0.0125546	0.18675
ELMOD3	0.409194	0.0125697	0.18675
IL18R1	-0.463094	0.0125738	0.18675
RSL1D1	-0.364357	0.0125794	0.18675
XKR6	0.509593	0.0126009	0.186922
VAMP3	0.35947	0.0126503	0.187505
MACROH2A1	-0.415323	0.0126779	0.187757
STAT3	-0.350707	0.0126874	0.187757
CEBPZOS	0.392232	0.0127091	0.187929
OGFR	0.325398	0.0128655	0.189877
PSME2	0.35206	0.0128706	0.189877
FOXN2	-0.433135	0.0128813	0.189877
TEX13A	0.440854	0.0128815	0.189877
YWHAE	0.366547	0.0130012	0.19141
SLC20A2	-0.45792	0.013006	0.19141
PRKCSH	-0.37457	0.0130266	0.191429
RAPH1	-0.519093	0.0130278	0.191429
C1GALT1C1L	0.421708	0.0130493	0.191594
ASMT	0.467474	0.0131091	0.192241
PRR30	0.394876	0.0131202	0.192241
HIVEP2	-0.466144	0.0131242	0.192241
C1GALT1C1	-0.431965	0.0131758	0.192846
LRRFIP1	-0.38432	0.013229	0.193155
EMP1	-0.496133	0.0132346	0.193155
ZNF131	0.429118	0.0132374	0.193155
OR1S2	-0.40971	0.0132383	0.193155
PPP1R9B	0.399767	0.0133149	0.194122
S100A2	0.700755	0.0133317	0.194205
OLFML2B	-0.624725	0.0133414	0.194205
ELN	-0.575283	0.0133623	0.19433
POPDC3	0.441043	0.0133835	0.19433
C6orf47	-0.451485	0.0133856	0.19433
EPS8	-0.443931	0.0134018	0.19433
GOLGA6A	-0.491939	0.0134075	0.19433
DRAP1	0.349561	0.0134125	0.19433
HEPH	-0.467462	0.0134416	0.194553
RAB10	-0.479629	0.0134487	0.194553
TCF4	-0.422471	0.0134648	0.194635
EVL	-0.36517	0.0134832	0.194639
PRSS57	0.43954	0.0134859	0.194639
FKBP9	-0.440025	0.0135088	0.194819
SLC22A7	0.600849	0.0135416	0.19514
CNTNAP4	0.541484	0.0135766	0.195495
BAHCC1	0.471071	0.0136018	0.195706
ATP1A3	-0.430627	0.0136292	0.19595
ASAH1	-0.402268	0.0136579	0.196212
IL11	0.542415	0.0136939	0.196578
LSR	-0.45145	0.0137337	0.196998
CFAP298	-0.440971	0.0137504	0.197085
DESI2	-0.432463	0.0137705	0.19716
KCNK9	0.441233	0.0137767	0.19716
E4F1	-0.43018	0.0137944	0.197261
CBY1	0.4019	0.0138434	0.197812
MTUS1	-0.470853	0.0138549	0.197824
RPS24	-0.399095	0.0138838	0.19803
UBE2I	-0.336375	0.0138906	0.19803
FBXO6	0.440004	0.0139112	0.198174
PKD2	-0.423289	0.0139267	0.198227
ISOC1	0.447403	0.0139362	0.198227
AACS	0.406959	0.0139576	0.198378
BTNL3	0.432221	0.0139863	0.198378
ARID5B	-0.407773	0.013989	0.198378
POLR1D	-0.439276	0.0139925	0.198378
BRCC3	-0.467537	0.0140024	0.198378
BCAP29	-0.437148	0.0140105	0.198378
LRRC40	-0.373884	0.0140256	0.19844
SMS	0.454728	0.0140426	0.198531
INPP5B	-0.422729	0.0141638	0.200093
ZBTB38	0.371583	0.0141913	0.20033
MTMR2	-0.430168	0.0142455	0.200944
KRT16	-0.714402	0.0144082	0.203085
UBTD2	-0.437685	0.014441	0.203371
HEBP1	0.390823	0.0144561	0.203371
DCHS1	-0.481765	0.0145017	0.203371
TMEM184B	0.372919	0.0145088	0.203371
USP17L15	-0.628472	0.0145223	0.203371
INMT	-0.58348	0.0145224	0.203371
RAB11B	-0.372861	0.0145269	0.203371
HNRNPD	-0.401669	0.0145308	0.203371
POP7	0.411004	0.0145431	0.203371
RBM5	-0.489313	0.0145438	0.203371
DHX15	-0.349316	0.0145666	0.203371
COX7A1	-0.424562	0.0145683	0.203371
UPK3A	0.458017	0.0145752	0.203371
MTHFD1	0.460815	0.0145872	0.203371
LAMB3	-0.552408	0.014593	0.203371
EHD1	0.48213	0.0146027	0.203371
ZC3H3	0.454208	0.0146475	0.203842
MIGA1	0.445601	0.0147472	0.205077
MEF2A	-0.375088	0.0148036	0.205597
EIF4A3	0.385325	0.0148154	0.205597
VAV2	0.469817	0.0148176	0.205597
HBA1	0.471021	0.0148762	0.206257
FIS1	-0.412592	0.0149326	0.206885
FBXL6	0.41597	0.0149735	0.207198
GXYLT2	-0.423753	0.0149774	0.207198
MT1G	0.49165	0.0149914	0.207239
GPRC5D	0.486222	0.0150818	0.208333
MRPS2	0.38335	0.0150947	0.208359
ANKDD1B	0.376843	0.0151465	0.208899
NRL	0.461283	0.0151612	0.208899
MAPRE1	-0.390636	0.0151675	0.208899
CLMP	0.527498	0.0152022	0.209224
KRTAP10-9	0.431736	0.015226	0.209397
IFIT1	0.616274	0.0152871	0.209994
OTUD4	-0.390784	0.0152919	0.209994
ASPSCR1	0.405775	0.015351	0.210651
DLST	0.347249	0.0153778	0.210863
TNFSF10	0.589926	0.0153975	0.210977
DDR1	-0.531641	0.0154087	0.210977
BHLHE41	-0.500748	0.0154209	0.21099
AGA	-0.383267	0.0154755	0.211581
LAMC3	0.628288	0.0155035	0.211809
AMY2B	-0.378542	0.0155495	0.212283
TRIM60	0.470856	0.0155894	0.212672
PPP1R3G	0.453541	0.015631	0.213084
KRAS	0.369992	0.0156925	0.213767
PCCA	0.377601	0.01572	0.213832
ANXA11	-0.338845	0.0157311	0.213832
TCF25	-0.363908	0.0157317	0.213832
FGFRL1	-0.406921	0.0158146	0.214803
BCAS4	0.41204	0.0158378	0.214916
RNF5	-0.44994	0.015846	0.214916
MYRIP	0.535314	0.0158701	0.215087
CD276	-0.459437	0.0159905	0.216454
TAF1D	0.429157	0.0160035	0.216454
CARMIL3	0.489562	0.0160191	0.216454
MIS18BP1	0.457742	0.0160438	0.216454
BIN1	0.397109	0.0160461	0.216454
CTR9	0.403305	0.0160614	0.216454
VTI1B	0.338212	0.0160635	0.216454
CHAF1B	0.334696	0.0160838	0.216454
NCOR2	-0.445629	0.0160844	0.216454
KDM4B	0.36929	0.0160869	0.216454
TMEM102	0.424673	0.0161102	0.216612
CLUH	0.387057	0.0161569	0.217083
ZCRB1	0.501114	0.0162052	0.217576
NCKAP1	-0.450314	0.0162234	0.217664
PPP1R3E	0.411447	0.016236	0.217676
NUAK1	-0.493414	0.0162817	0.218133
SMG9	-0.391389	0.0162943	0.21814
DCLK2	-0.439427	0.0163164	0.21814
OAS2	0.502266	0.0163326	0.21814
SLA	-0.419876	0.016333	0.21814
GDF5	0.444472	0.0163419	0.21814
ANKRD54	-0.42475	0.0163671	0.21814
EMX2	-0.480825	0.0163988	0.21814
TMEM127	-0.45745	0.0164063	0.21814
TRAC	0.478826	0.016409	0.21814
UCN	0.453251	0.01641	0.21814
KCNIP3	0.427642	0.0164108	0.21814
PLPP3	-0.42316	0.0164474	0.218472
GART	0.397945	0.0164761	0.218698
CALCB	0.479228	0.0164935	0.218773
WDR27	0.409555	0.0165119	0.218862
HUWE1	0.451532	0.0165313	0.218963
RSL24D1	0.427055	0.0165655	0.219153
PPIF	0.465128	0.0165691	0.219153
CPD	-0.368439	0.0166209	0.219536
H3-5	0.444016	0.0166268	0.219536
CHCHD2	-0.351584	0.016635	0.219536
HGH1	0.446159	0.0166506	0.219536
IL6ST	-0.441494	0.016668	0.219536
SLC25A32	-0.408452	0.0166686	0.219536
GYG1	-0.397511	0.016714	0.219979
MRPL3	-0.380201	0.0167405	0.220173
TEAD3	-0.454752	0.0168156	0.221005
CELF1	0.318214	0.0168477	0.221272
ZNF625	-0.522822	0.0168672	0.221372
HMOX1	-0.54301	0.0168904	0.221521
OR8G1	-0.432249	0.016909	0.221609
ZMIZ2	-0.477807	0.0169301	0.221729
PRLHR	0.458967	0.0169698	0.222094
C1orf54	-0.454623	0.0170429	0.222894
GGT5	-0.526918	0.0170621	0.222989
UFC1	-0.38178	0.0171471	0.223825
ACTN1	-0.47792	0.01715	0.223825
HNRNPL	-0.359129	0.0171875	0.224157
MIX23	-0.402929	0.0172439	0.22448
HNRNPA0	-0.396645	0.0172463	0.22448
GRWD1	-0.410198	0.0172483	0.22448
HSPB11	-0.425787	0.0173029	0.224962
RFX2	0.377676	0.0173094	0.224962
DNAAF6	0.424322	0.017382	0.225748
MUC4	-0.417569	0.0174268	0.225933
ARHGEF2	0.431308	0.0174355	0.225933
ARPC1B	-0.353521	0.0174362	0.225933
SPON1	-0.452444	0.0174446	0.225933
SDS	-0.454914	0.0174966	0.226412
KIF20B	0.425001	0.017529	0.226412
PDE4D	0.457372	0.017536	0.226412
GALNT18	0.387993	0.0175361	0.226412
OR1M1	0.452755	0.0175444	0.226412
KIFC3	-0.438429	0.0175543	0.226412
RAB5A	-0.494891	0.0175743	0.226513
TCEAL8	-0.440762	0.0175923	0.226588
APEX1	0.485453	0.0176478	0.227147
MRPL49	0.415835	0.0176627	0.227183
NMU	-0.474194	0.0177178	0.227734
AGBL5	0.39621	0.0177899	0.228503
H4C2	0.442536	0.017832	0.228887
RESP18	0.456253	0.017863	0.229128
RBMS2	-0.366159	0.0179054	0.229513
CGN	-0.639243	0.0179237	0.22959
RALGAPA2	-0.423664	0.0179654	0.229834
NT5E	0.388654	0.0179673	0.229834
LRRC56	0.391275	0.0180027	0.229975
BCL2L13	-0.483095	0.0180238	0.229975
NUDC	-0.458	0.0180267	0.229975
WRNIP1	0.409796	0.0180276	0.229975
ADI1	-0.37047	0.0180584	0.23021
ADGRL1	-0.425607	0.0180776	0.230298
ADAMTS4	-0.448716	0.0181681	0.231294
CLIC4	-0.378479	0.0182235	0.23148
MMP17	0.419516	0.0182375	0.23148
CD55	-0.525686	0.0182455	0.23148
MAGEB2	0.427261	0.0182591	0.23148
NTN5	0.466163	0.018266	0.23148
CTAGE9	-0.434797	0.0182675	0.23148
LSM12	0.348737	0.0182695	0.23148
TIMM8A	0.437025	0.0182951	0.231646
CLCF1	-0.496251	0.0183254	0.23175
TSPYL1	0.427545	0.018328	0.23175
CFB	-0.436483	0.0183409	0.231755
ADAM9	-0.395331	0.0183532	0.231755
COPS9	0.331353	0.0183948	0.231912
CHIC1	0.389617	0.0183983	0.231912
ADGRF5	-0.495791	0.018403	0.231912
ANK1	-0.531502	0.018437	0.232116
EPM2AIP1	0.358647	0.0184521	0.232116
ANKRD29	-0.409775	0.0184564	0.232116
DNASE2	-0.498105	0.0185563	0.233215
ARHGAP39	0.443929	0.0186068	0.233693
NXPH3	0.379222	0.018686	0.234461
TPI1	0.379101	0.0186931	0.234461
SLC25A37	0.481176	0.0187431	0.23493
PDK1	0.494053	0.0187968	0.235416
PITPNM2	0.441768	0.0188261	0.235416
MCOLN1	0.395609	0.0188281	0.235416
PGS1	0.357068	0.0188323	0.235416
WSB2	-0.410324	0.0188817	0.235877
PRR20G	-0.359707	0.0188987	0.23593
CASQ1	0.357979	0.0189223	0.236067
ADCY1	0.438391	0.0189909	0.236611
NUF2	0.506548	0.0189962	0.236611
HNMT	-0.367512	0.0190039	0.236611
MBD3	-0.344444	0.019019	0.236641
CNIH4	-0.401637	0.0191344	0.237918
PABPC1	0.303337	0.0191555	0.238023
SLC51A	-0.466682	0.0192004	0.238422
SLC32A1	0.560344	0.0192551	0.238794
NR4A1	-0.609446	0.0192559	0.238794
LAMA4	-0.541717	0.0193185	0.239411
GSTP1	-0.508287	0.0194066	0.240343
CHMP2A	-0.439057	0.0194235	0.240393
H1-2	0.370578	0.0194807	0.240941
POLD4	-0.457026	0.0194949	0.240957
CXCL8	0.642891	0.0195768	0.241809
CHSY3	-0.390241	0.0195978	0.24191
DPYS	0.379754	0.0196332	0.242187
RALA	-0.366078	0.0196517	0.242231
ZNF652	-0.375122	0.0196709	0.242231
RPS15A	-0.337165	0.0196909	0.242231
MSL2	-0.340259	0.0197141	0.242231
CD164	-0.539446	0.0197218	0.242231
CALCOCO1	-0.472162	0.0197289	0.242231
TAP1	0.367572	0.0197289	0.242231
PLA2G4C	0.371672	0.019774	0.242231
IFT22	-0.391809	0.0197775	0.242231
MED28	-0.37399	0.0197876	0.242231
DEFB115	-0.41952	0.0197883	0.242231
MAGEC1	0.422302	0.0197925	0.242231
TAAR9	-0.372448	0.0198247	0.242346
SLC22A13	0.418502	0.0198278	0.242346
GBP1	0.587381	0.0198781	0.242801
NLRP11	0.385004	0.0199557	0.243394
REPIN1	-0.424225	0.0199608	0.243394
EVI5	-0.372364	0.0199657	0.243394
MAP3K7CL	-0.390072	0.019988	0.243506
OR2A7	-0.38255	0.0200526	0.244041
NPAP1L	-0.457331	0.020058	0.244041
TSKU	-0.462309	0.0200935	0.244173
MAFB	-0.418619	0.020095	0.244173
CTRB2	0.530137	0.0201308	0.244416
RPUSD4	-0.407164	0.0201411	0.244416
CLINT1	-0.349196	0.0201876	0.244657
HSPA5	-0.411336	0.020196	0.244657
ELOVL4	0.368205	0.0202042	0.244657
HMGB1	-0.352424	0.0202134	0.244657
RABL3	-0.442966	0.0202457	0.244867
TMEM11	0.316571	0.020257	0.244867
ANGPTL2	-0.531482	0.020293	0.245143
ASCL1	0.460067	0.0203233	0.245351
TIMM44	-0.367275	0.0203442	0.245444
VRK2	-0.408399	0.0203615	0.245495
MAGEA9B	-0.441691	0.0203886	0.24558
LIAS	0.404941	0.0203949	0.24558
CTNNA1	-0.40528	0.0204871	0.246531
HIF3A	-0.397501	0.0205423	0.24691
MMP26	0.367468	0.02055	0.24691
IFT43	-0.340787	0.0205582	0.24691
SH2D7	0.402054	0.0205742	0.246944
LRRC8A	-0.365134	0.0207724	0.248925
MOK	0.380141	0.0207768	0.248925
GASK1B	-0.527142	0.0207793	0.248925
EVC2	-0.383527	0.0208401	0.249493
SLC66A2	0.359287	0.0208545	0.249506
TMED9	0.326802	0.0208876	0.249742
CKS1B	0.335036	0.0209242	0.250019
CARD18	0.507659	0.0209511	0.250181
PDCD10	-0.397786	0.0210267	0.250924
RAD23B	0.338524	0.0211015	0.251655
ARFGAP3	-0.445596	0.0211419	0.251976
TMEM158	0.473986	0.0211807	0.252277
DDX11	0.453254	0.0212059	0.252417
DAP	0.375807	0.0212304	0.252548
DNAI3	0.57439	0.0212993	0.253166
DNAJB9	-0.461536	0.0213103	0.253166
IL2RG	0.409176	0.0213306	0.253166
CCNDBP1	-0.455115	0.0213366	0.253166
MTRF1L	0.402377	0.0213658	0.25335
SELENON	-0.421285	0.0214117	0.253589
OCIAD1	0.346532	0.0214325	0.253589
TROAP	0.441063	0.0214485	0.253589
MCRIP1	-0.435025	0.0214517	0.253589
ST3GAL4	0.378912	0.0214538	0.253589
TNFAIP8L3	-0.362323	0.0214882	0.253836
C4orf33	0.364871	0.0215349	0.254107
TMX1	0.39004	0.0215514	0.254107
GORAB	-0.33561	0.0215574	0.254107
NCBP2AS2	0.375994	0.0215765	0.254107
PDCD2	0.395936	0.021589	0.254107
L1CAM	0.454827	0.0215929	0.254107
WDFY1	-0.403019	0.0216345	0.254285
GCN1	0.378392	0.0216352	0.254285
KRTAP10-12	0.397853	0.0216847	0.254436
ADAM10	-0.374331	0.0216851	0.254436
KYAT1	0.424646	0.0216889	0.254436
NONO	-0.334654	0.0217484	0.254683
ULK1	-0.382566	0.0217575	0.254683
MSX1	0.393307	0.0217633	0.254683
GAL3ST4	-0.447529	0.0217753	0.254683
HYOU1	0.386334	0.021786	0.254683
TNRC6A	-0.384505	0.0217918	0.254683
MRPS30	0.4387	0.0218166	0.254806
NPIPB3	-0.315541	0.0218296	0.254806
ATRN	-0.411217	0.021858	0.254873
ANKS3	-0.47806	0.0218664	0.254873
NPM3	0.395797	0.0218763	0.254873
VAPA	-0.390406	0.0219485	0.255346
CZIB	-0.35735	0.0219491	0.255346
RAP1B	-0.400946	0.0219579	0.255346
LRRC8B	-0.382347	0.022083	0.256641
PSMA2	-0.389606	0.0221241	0.256959
YEATS4	0.447184	0.0221872	0.257532
HEXIM1	-0.40522	0.0222172	0.257719
PTS	-0.372446	0.0222329	0.257742
NFU1	-0.384111	0.0222814	0.258144
IGF2BP1	0.448691	0.0223491	0.258701
ACTR1A	-0.426794	0.0223572	0.258701
POTEE	-0.50581	0.0224408	0.259507
SLC43A3	-0.43236	0.0225161	0.260119
ALKAL1	0.430318	0.0225355	0.260119
EEF1A2	0.434506	0.0225464	0.260119
TMEM38B	0.444292	0.0225494	0.260119
HSD17B8	0.391341	0.0225842	0.260217
ATP6V0B	0.34406	0.0225927	0.260217
H2AX	0.407399	0.0225997	0.260217
HCAR2	0.466657	0.0226167	0.260252
BRK1	0.326103	0.0226339	0.260276
MANEAL	0.351047	0.0226918	0.260276
FCRLA	0.362015	0.0226919	0.260276
LTO1	0.481971	0.0226932	0.260276
ZNF428	-0.449926	0.0227168	0.260276
PRMT5	0.466839	0.0227262	0.260276
ARL2	0.326858	0.0227398	0.260276
GOLGA8F	-0.385662	0.0227544	0.260276
CDH18	0.447779	0.022768	0.260276
DYNC2I2	0.429978	0.0227705	0.260276
RALGDS	0.405793	0.0227721	0.260276
NXF1	-0.364706	0.0228562	0.260876
ARPC1A	-0.395198	0.0228586	0.260876
CSF3R	0.494624	0.0228665	0.260876
RAB11FIP1	-0.439975	0.0228876	0.260957
TOMM7	0.343078	0.0229036	0.260957
PEF1	-0.366965	0.0229154	0.260957
AKR1C1	-0.850869	0.0229372	0.261045
EIF4A1	0.314374	0.0230079	0.26169
AP1B1	-0.409308	0.0230469	0.261926
ILF2	-0.333611	0.0230567	0.261926
ASB4	0.419706	0.0231053	0.262212
THY1	-0.519203	0.0231099	0.262212
HOXC9	0.389844	0.0231397	0.26239
PLIN2	-0.466989	0.0231561	0.262417
FAF2	0.40463	0.0231779	0.262505
UTRN	-0.39849	0.0231923	0.262509
SELPLG	-0.411046	0.0232231	0.262562
SCG5	-0.452067	0.0232252	0.262562
GRAMD1A	-0.356108	0.0232592	0.262788
FAHD2B	0.344551	0.0232836	0.262905
BTN2A1	-0.3759	0.0233148	0.263097
ALDH3B2	0.371902	0.0233383	0.263204
PCMTD1	-0.351235	0.0233554	0.263238
WDR64	0.422194	0.0235103	0.264762
MRPL4	0.351849	0.0235304	0.264762
AQP3	-0.880361	0.0235332	0.264762
HIGD1A	-0.356999	0.0235616	0.264854
TATDN1	0.347113	0.0235803	0.264854
TMEM204	-0.39998	0.0235838	0.264854
TLCD1	0.37021	0.0236062	0.264946
CERCAM	-0.389892	0.0236861	0.265638
MXRA7	-0.410952	0.0236964	0.265638
HLA-DQA1	-1.04978	0.023759	0.26618
PLCD3	0.375651	0.0237874	0.266339
ROMO1	0.388746	0.0238064	0.266352
VCY	0.375293	0.0238171	0.266352
SMIM32	0.485555	0.023919	0.267247
NRCAM	0.404378	0.0239257	0.267247
SNRPE	-0.48511	0.0239783	0.267674
AMOT	-0.362154	0.0241057	0.268935
HMGCLL1	0.357016	0.0241545	0.269138
PFDN4	-0.39389	0.0241683	0.269138
KRT5	-0.94887	0.0241777	0.269138
SBF2	0.407608	0.0241815	0.269138
VKORC1	-0.408332	0.0242036	0.269223
COL7A1	0.55055	0.0242528	0.26961
GUCY2D	0.467751	0.0242679	0.269618
RPS2	0.317517	0.0243232	0.269912
MUC6	0.441142	0.0243233	0.269912
CTAG1B	-0.382067	0.0243453	0.269996
TMEM101	0.335145	0.0244461	0.270952
GLYATL3	-0.400469	0.024478	0.271069
TMEM128	-0.37641	0.0244856	0.271069
IDS	-0.395372	0.0245459	0.27129
PAX2	-0.43241	0.0245608	0.27129
FGG	-0.425376	0.0245787	0.27129
MUC1	-0.671254	0.0245811	0.27129
LAMP1	-0.368423	0.0245909	0.27129
ANO2	0.376171	0.0245927	0.27129
IMPDH1	-0.349553	0.0246114	0.271336
RHOBTB3	-0.392236	0.0246499	0.2716
NFATC4	-0.444619	0.0246685	0.271645
SGSM2	0.370494	0.0247213	0.272065
SLC52A2	0.429312	0.024775	0.272355
MTMR1	-0.360086	0.0247873	0.272355
CCDC28A-AS1	0.379244	0.0247913	0.272355
RABL2B	-0.349882	0.0248279	0.272548
C7orf50	0.350993	0.0248381	0.272548
POTEG	-0.4356	0.024858	0.272606
FEZ1	-0.427624	0.0249143	0.27289
SF3B6	-0.425475	0.0249295	0.27289
PLOD2	-0.524697	0.0249418	0.27289
MSR1	-0.447084	0.0249423	0.27289
TRPV1	0.399262	0.0249855	0.27319
ATRX	0.363417	0.0250125	0.27319
NUDCD1	0.355803	0.0250136	0.27319
PTPRK	-0.378946	0.0250353	0.273267
TAPBPL	0.36723	0.0250815	0.273508
PTGFR	0.401688	0.0250943	0.273508
EIF3B	0.384993	0.0251013	0.273508
LTBP1	-0.505123	0.0251729	0.273701
SLC2A3	0.473677	0.0251828	0.273701
LMO4	-0.502946	0.0251863	0.273701
TMED3	-0.339106	0.0251864	0.273701
OR2T11	0.384384	0.0251923	0.273701
RAI14	-0.455331	0.0252485	0.274152
PRDM2	-0.420407	0.0253045	0.274588
PTHLH	0.525912	0.0253306	0.274588
IST1	-0.414285	0.0253328	0.274588
SPDEF	0.370765	0.0253933	0.274788
UBTF	-0.392868	0.0253943	0.274788
SLC46A2	0.430957	0.0253954	0.274788
PCDH7	0.450951	0.0254736	0.275239
ANKRD50	-0.4274	0.0254827	0.275239
TNKS1BP1	-0.373055	0.0254974	0.275239
FZD8	-0.475676	0.0255096	0.275239
FKBP8	-0.347643	0.0255108	0.275239
LCAT	-0.466565	0.0255385	0.27538
PGLS	-0.390429	0.0255626	0.27548
MRPS10	-0.346412	0.025606	0.275788
CDC34	0.382309	0.0256298	0.275886
CDC42BPB	0.310269	0.025675	0.276214
PLEKHG5	-0.387783	0.0257108	0.276413
SIT1	0.437212	0.0257232	0.276413
PUM2	-0.446758	0.0257667	0.276721
HILPDA	-0.393902	0.0257962	0.276856
ARID1B	-0.395303	0.0258259	0.276856
SEMA3G	0.344907	0.0258328	0.276856
CD3D	0.366986	0.0258385	0.276856
ARNTL2	0.586696	0.0258555	0.276879
GRN	-0.35838	0.025904	0.27724
SUZ12	-0.392115	0.0259581	0.277659
C9orf78	0.331135	0.0260204	0.278166
CHTOP	-0.351241	0.0260784	0.278468
FAM135B	0.420725	0.0260784	0.278468
SMPD1	-0.369678	0.0260972	0.278509
MAT2A	-0.429572	0.0261817	0.279095
HSPH1	-0.458854	0.0261862	0.279095
RGL1	0.376727	0.0262185	0.279095
ARHGAP18	-0.408617	0.0262285	0.279095
CHPF2	-0.432956	0.0262311	0.279095
FAM177A1	-0.450915	0.0262474	0.279095
TTC9B	0.377441	0.0262622	0.279095
PHF23	0.411489	0.0262818	0.279095
SSBP1	-0.350219	0.0262866	0.279095
CNN1	-0.36979	0.0263453	0.27956
MYO18A	-0.40612	0.0264117	0.280025
ARSA	-0.444657	0.0264191	0.280025
PTPRS	0.406624	0.0264643	0.280345
MYBBP1A	0.391076	0.0265095	0.280664
AFAP1L2	0.396945	0.0265779	0.281021
COX6B2	0.336301	0.0265877	0.281021
GTF3A	-0.34938	0.0266076	0.281021
THEMIS2	0.481459	0.0266154	0.281021
ACTR1B	-0.428241	0.0266185	0.281021
CCDC127	0.441528	0.0266603	0.281304
ARCN1	0.36212	0.0268578	0.283227
BCOR	0.33831	0.026896	0.283471
IGKC	-0.535307	0.0269412	0.283786
SLC36A1	-0.447719	0.0269994	0.284077
PTP4A3	0.399254	0.0270051	0.284077
DDX39A	-0.429051	0.0270267	0.284077
NPTX1	-0.35865	0.0270554	0.284077
CCDC47	0.339923	0.0270818	0.284077
RSPO3	0.491399	0.0270842	0.284077
SLC11A1	-0.536612	0.0270937	0.284077
MEI4	0.424221	0.0270957	0.284077
THAP12	-0.38868	0.0271057	0.284077
KRTCAP2	0.342883	0.027173	0.284472
MARK4	-0.351007	0.0271761	0.284472
OXSM	0.35794	0.0271891	0.284472
U2AF2	-0.305389	0.0272276	0.284716
PTPN22	0.373772	0.0273168	0.285168
SNRNP25	-0.385572	0.0273182	0.285168
NAMPT	0.513421	0.0273222	0.285168
RRP7A	-0.377137	0.0273637	0.285168
C8orf33	0.420456	0.0273813	0.285168
DKK2	-0.385343	0.0273861	0.285168
GALNT14	0.465668	0.027391	0.285168
TRAK2	-0.389562	0.0274071	0.285168
C17orf49	0.359774	0.0274082	0.285168
BIVM	0.375079	0.0274282	0.285217
DDX47	0.299583	0.0274555	0.285342
FXR1	0.361511	0.0274743	0.285379
ACAD9	0.29671	0.0275102	0.285592
MAP3K2	-0.404153	0.0276011	0.286377
XDH	-0.359416	0.027648	0.286562
MEX3D	-0.361545	0.0276496	0.286562
S100A4	0.490424	0.0277166	0.28695
ESYT2	-0.424946	0.0277305	0.28695
OR5AU1	0.363357	0.0277331	0.28695
VPS25	0.404116	0.0277759	0.287233
COX16	0.315876	0.0278176	0.287478
HOXB2	-0.361176	0.027832	0.287478
PLBD2	-0.379272	0.0278462	0.287478
PBXIP1	-0.392737	0.0278643	0.287478
PDLIM4	-0.34789	0.0278841	0.287478
PDE1A	-0.473077	0.027892	0.287478
CNTFR	0.333748	0.0279243	0.287653
LRP5	0.392963	0.027946	0.287718
DEFB105A	0.374687	0.0279882	0.287993
FBXW4	-0.339734	0.0281236	0.289227
ZNF626	-0.370957	0.0281927	0.289774
LAYN	0.333456	0.0282078	0.289774
RPS18	0.289492	0.0282539	0.290055
ANXA6	-0.376597	0.0282662	0.290055
TMEM63B	-0.370858	0.0283361	0.290338
DKK4	0.356898	0.0283386	0.290338
ORC1	0.408751	0.0283451	0.290338
IL18	-0.376094	0.028356	0.290338
NKX2-8	0.379147	0.0283886	0.290513
B4GALNT4	0.417652	0.0284324	0.290802
KLHL24	-0.398403	0.0284518	0.290841
ACOX1	-0.379167	0.0284784	0.290855
KIAA0586	0.418011	0.0284973	0.290855
ZZZ3	0.449311	0.0285069	0.290855
KLHL20	-0.400061	0.0285298	0.290855
PARP1	0.309414	0.0285311	0.290855
GAK	-0.327651	0.0286454	0.291862
SNAP47	0.388283	0.0287155	0.292279
OR5H15	-0.423149	0.0287227	0.292279
TGFB1I1	-0.4479	0.0287419	0.292279
BPHL	0.370928	0.0287614	0.292279
ATP5F1C	-0.374378	0.0287647	0.292279
MAP1LC3B	-0.360255	0.0287902	0.292379
PGA3	-0.447049	0.0289288	0.293627
DNAJC14	0.401383	0.0289942	0.294132
LCK	0.505749	0.02905	0.294491
PTPN13	-0.375019	0.0290612	0.294491
CASP1	0.359485	0.0291411	0.295141
GNB4	-0.370837	0.0292529	0.296112
OSTC	-0.331259	0.0292939	0.296261
ACCS	0.485557	0.0292994	0.296261
ZNF593	-0.435398	0.0293283	0.296394
NTM	-0.367617	0.0293721	0.296676
BCO1	0.455432	0.0294159	0.296825
FUS	0.300177	0.0294187	0.296825
PHF2	-0.337058	0.0294542	0.296863
TMEM109	-0.449674	0.0294542	0.296863
GUCY1B1	-0.334503	0.0295683	0.297785
GABRG2	0.374748	0.0295776	0.297785
CYP11A1	0.446785	0.029683	0.298685
MEI1	-0.477121	0.0297735	0.299365
PET117	0.315264	0.0297826	0.299365
BMP2K	-0.438279	0.0298229	0.299608
PSMC3IP	0.356977	0.0298881	0.300102
RNF213	0.420075	0.029981	0.30066
P2RY10	0.400419	0.0299872	0.30066
TAF2	0.340292	0.029992	0.30066
TPD52L1	-0.386799	0.0301025	0.301607
PIK3C2A	0.414473	0.0301351	0.301771
PTPRF	-0.402648	0.03025	0.302627
STMN3	0.485405	0.0302651	0.302627
ADIPOR1	-0.379244	0.0302748	0.302627
PAICS	0.398508	0.0302983	0.302627
GRINA	0.391064	0.0303016	0.302627
LMBRD1	-0.410586	0.030336	0.302809
SLC17A5	-0.35963	0.0303603	0.302889
ORMDL3	-0.368915	0.0304504	0.303523
BLOC1S2	-0.409481	0.0304563	0.303523
TEDC1	0.398381	0.0305958	0.304528
EXOC1L	0.380938	0.0306092	0.304528
CLN5	-0.37067	0.030622	0.304528
DOK2	0.353399	0.0306224	0.304528
EOGT	-0.362175	0.0306576	0.304716
RAB5B	-0.332428	0.0306918	0.304893
CEP72	0.40512	0.030731	0.305085
NCOA7	-0.393412	0.0307665	0.305085
DBN1	-0.418863	0.0307923	0.305085
WWC2	-0.388503	0.0308344	0.305085
OR1J1	-0.49424	0.0308386	0.305085
KCNK5	0.445	0.0308397	0.305085
PI15	0.446372	0.0308568	0.305085
PPIL4	-0.328442	0.0308814	0.305085
ALDH4A1	-0.349458	0.0308827	0.305085
ATXN10	-0.324788	0.0308905	0.305085
RSU1	-0.360117	0.0308907	0.305085
CYP2R1	0.390297	0.0309298	0.30531
ANPEP	0.492252	0.0309822	0.305522
TNFRSF10C	0.419794	0.0309898	0.305522
KRI1	0.422673	0.0310033	0.305522
PTCHD3	0.431729	0.0310168	0.305522
UBA52	-0.334389	0.0310412	0.305601
STOM	-0.354964	0.0310989	0.306008
FGD5	-0.387057	0.0311572	0.3064
PYCR1	0.357487	0.0311789	0.3064
ZNF723	-0.35987	0.0311892	0.3064
ATF2	0.341052	0.0312043	0.3064
CNOT2	0.406268	0.0312468	0.306656
ALDH8A1	0.32381	0.0313505	0.307259
PSAT1	0.388916	0.0313668	0.307259
YAF2	0.433727	0.0314001	0.307259
PRND	-0.504127	0.0314201	0.307259
DNASE1L1	-0.363527	0.0314278	0.307259
CD200	-0.37888	0.0314282	0.307259
BAIAP2	0.414669	0.0314296	0.307259
TM7SF3	0.444573	0.0314399	0.307259
TMPRSS13	-0.390021	0.0314956	0.307642
ATF1	-0.363494	0.0315132	0.307642
OR2L5	0.389562	0.0315401	0.307642
METRN	0.378962	0.031545	0.307642
PDE6D	-0.375802	0.031664	0.308642
NTN1	0.402972	0.0317107	0.308936
SLC39A6	0.365716	0.0317485	0.308971
PIGH	0.478197	0.0317667	0.308971
DGKI	-0.326995	0.0317945	0.308971
CYP3A7	0.47308	0.031813	0.308971
RPL13A	-0.314955	0.0318226	0.308971
PLVAP	-0.531192	0.0318233	0.308971
MN1	0.371326	0.0318302	0.308971
CPN2	0.421477	0.0319505	0.309807
TMSB10	0.280075	0.0319749	0.309807
DMWD	-0.386693	0.0319815	0.309807
TSPAN11	0.39011	0.0319827	0.309807
RPL10A	-0.377574	0.0320434	0.310015
SPIN4	-0.336476	0.0320458	0.310015
CEP68	-0.362496	0.0320539	0.310015
TAL1	0.463551	0.0321338	0.310626
GMNC	0.450754	0.0321633	0.310673
DEK	0.323401	0.0321796	0.310673
EFCAB3	-0.412303	0.0321978	0.310673
M6PR	0.357595	0.0322051	0.310673
MAN1A1	-0.504091	0.0322418	0.310749
PPP1R12A	-0.374703	0.0322619	0.310749
AP2S1	0.325748	0.0322643	0.310749
TYROBP	-0.472009	0.0322796	0.310749
P2RX4	-0.376407	0.0323223	0.310973
GLI2	-0.371935	0.0323361	0.310973
KNL1	0.40956	0.0323689	0.311128
ACTG2	-0.541308	0.0324897	0.311994
NRBP2	0.346324	0.0324924	0.311994
IL13RA1	-0.426666	0.0325271	0.312158
SLC23A1	0.405292	0.0325429	0.312158
PSMB3	-0.330682	0.0326646	0.313165
METTL5	0.325136	0.0326815	0.313166
POPDC2	-0.44349	0.0327605	0.313414
GBE1	-0.330445	0.0327643	0.313414
CTSO	-0.378196	0.0327817	0.313414
PTK2	0.357744	0.0327858	0.313414
CDCA7	0.455949	0.0327914	0.313414
NHLRC3	-0.430318	0.0328288	0.313436
CASKIN1	0.331579	0.0328648	0.313436
CIB3	0.375235	0.0328685	0.313436
MOSPD3	0.387481	0.0328718	0.313436
NIPSNAP1	-0.365915	0.032886	0.313436
SLC45A2	0.406678	0.0329057	0.313436
ELOVL1	-0.367469	0.0329112	0.313436
LYSMD3	0.347009	0.0329396	0.313548
GTF2B	-0.379984	0.0330092	0.31405
UBP1	-0.389512	0.0330587	0.314361
LRP8	0.415718	0.0331443	0.314961
TNRC18	-0.388433	0.0331575	0.314961
SLC38A8	0.39962	0.033185	0.314961
ANKRD36B	0.342928	0.0331893	0.314961
ARFGAP1	0.330248	0.0332228	0.314988
ATG4B	-0.329766	0.0332371	0.314988
STMP1	-0.310833	0.0332428	0.314988
SLC25A24	-0.380997	0.0333206	0.315566
TERF1	-0.383032	0.0333802	0.315915
JUND	-0.440624	0.0334132	0.315915
CCND3	-0.349662	0.0334342	0.315915
P2RX2	0.369583	0.0334368	0.315915
IDI1	-0.354444	0.0334421	0.315915
ZMYND11	-0.358162	0.0334804	0.316117
OXLD1	0.331201	0.0335193	0.316193
EBI3	0.356312	0.0335223	0.316193
KBTBD6	0.312439	0.0335846	0.316533
CANX	-0.362704	0.0336035	0.316533
CHSY1	-0.436119	0.0336109	0.316533
CLSTN2	0.36222	0.033636	0.316533
RBP5	-0.406819	0.033643	0.316533
SLC44A1	-0.395839	0.0336901	0.316816
ZNF506	-0.407953	0.033717	0.316908
DGAT1	0.398838	0.0337338	0.316908
SMCP	0.38041	0.0337797	0.31718
PPP3CB	-0.399195	0.0338777	0.31766
IFI27L1	0.372115	0.03388	0.31766
PSMD3	0.32226	0.033882	0.31766
LRRC46	0.355448	0.0339434	0.318077
PMM1	-0.418928	0.0339891	0.318345
LMNA	-0.485756	0.0340301	0.318569
RHBDD2	-0.410281	0.0341133	0.319188
MANBAL	0.346621	0.0342896	0.320677
DCBLD2	0.443588	0.0343214	0.320814
SDCCAG8	-0.349015	0.0343625	0.321038
[truncated: 16,677 more rows]
