# Supplementary material for: Spatially resolved transcriptomics reveal the determinants of primary resistance to immunotherapy in NSCLC with mature tertiary lymphoid structures
Source: Cell Rep Med. 2025 Feb 4;6(2):101934. doi: 10.1016/j.xcrm.2025.101934 (PMC11866545; doi:10.1016/j.xcrm.2025.101934)
Supplement: Table S6. RNA-seq signatures of T cell exhaustion pathway, related to Figure 4 and Table S8 — Excel file containing additional data too large to fit in a PDF. [file mmc4.xlsx]

## Sheet: Feuil1
Reference	https://doi.org/10.1038/s41467-020-16164-1	https://doi.org/10.1038/s41598-023-40662-z	https://doi.org/10.1038/s41591-018-0045-3	https://doi.org/10.1016/j.cell.2017.05.035	https://doi.org/10.1159/000515305	https://doi.org/10.1016/j.ebiom.2022.104207	https://10.1172/jci.insight.153963	https://doi.org/10.1016/j.immuni.2022.10.002	https://doi.org/10.18632/aging.204830
Name	Kim 2020	Wu 2023	Guo 2018	Zheng 2017	Hsu 2021	Zhang 2022	Egelston 2022	Nixon 2022	Kuang 2023
List of genes	RGS1	DNAH7	HAVCR2	HAVCR2	LAG3	HLA-A	CXCL13	CTLA4	LYZ
	DUSP4	FOSL1	CXCL13	PDCD1	CD244	HLA-B	GZMB	LAG3	FCGRT
	COTL1	GJB3	CCL3	ENTPD1	CCL5	B2M	IFI6	PDCD1	STAT1
	RGCC	HLA-DOB	SIRPG	TNFRSF9	CXCL9	JAK1	HLA-DRA	CD274	GRN
	CXCR4	IGF2BP1	IFNG	CCL3	CXCL13	STAT6	HLA-DQA2	PDCD1LG2	PSAP
	GAPDH	IGFBP1	TIGIT	PHLDA1	MSR1	PDGFRB	HLA-DRB5	HAVCR2	DNAJB1
	SAMSN1	KLK11	GZMB	SIRPG	CSF3R	IRF1	PRF1	BTLA	CD3D
	GZMB	KRT6A	PDCD1	CTLA4	CYBB	MET	MX1	TIGIT	FTL
	CD2	KRT81	PARK7	TIGIT	KLRK1	RBM10	HLA-DRB1		GPX1
	TNFAIP3	INSL4	TNFRSF9	SNAP47		NFKBIE	CD82		GZMA
	GZMA	DNAH7	ACP5	WARS		PRKD2	LY6E		CTSB
	ALOX5AP	F2	CTLA4	CD27		EML4	IFIT3		SAT1
	CREM	HLA-DOB	RBPJ	RGS1		LTB	ISG15		TRBC2
	APOBEC3G	IGFBP1	MIR155	TNFRSF1B		LOX	IFI44		TRAC
	CKLF	HMGA2	CXCR6	CD27-AS1		WAS	IFITM3		CD14
	CD7	CHIA	CD27	ACP5		PRF1	ENTPD1		NPC2
	SRGN	KLK11	FKBP1A	AFAP1L2		DDB2	OAS1		FTH1
	ZNF331	UPK1B	BST2	MYO7A		IL7R	IFI44L		IER3
	CCL4	FGA	TPI1	AKAP5		LATS2	BST2		CD2
	CD52	HAL	MIR155HG	ENTPD1-AS1		CDH11	GNLY		IFITM3
	ITM2C	TFF1	PTTG1	ADGRG1		MYH11	HAVCR2		ITM2A
	LDHA	PGC	CD63	TOX		CD79B	KRT86		CST3
	RBPJ	CPXL2	SAMSN1	LAYN		CBL	ALOX5AP		TIMP1
	HLA-DRA	B3GALT2	RGS1	CD38		ZEB1	CCL3
	CD63	FURIN	CD27-AS1	ITGAE		CCR7	IFI27
	ISG15	FLA-DPA1	ITGAE	RGS2		P2RY8
	LGALS3	L1CAM	MIR4632	CCND2		IKZF3
	HLA-DRB1	SMOC1	HLA-DRA	FKBP1A		BTK
	CLEC2B	HLA-DRA	IGFLR1	MTHFD1		MSI2
	ITM2A	S100P	KRT86	GALM		TCF4
	CD27	PZP	ENTPD1	CSF1		ERG
	CXCL13	INHA	DUSP4	SNX9		PCDH17
	FKBP1A	FGF12	SIT1	ICOS		SFMBT2
	LINC00152	SCGB3A2	TOX	LYST		IRF4
	PGK1	ANGPTL7	PHLDA1	MIR155HG		SP140
	SH3BGRL3		CCND2	TPI1		ZNF521
	VIM		GPR25	SARDH		AXIN2
	ZNF683		LAYN	GZMB		TLL1
	LEPROTL1		PRDX5	CREM		CR1
	JAML		SARDH	HLA-DMA		DCC
	SUB1		FASLG	PRDM1
	PSME2		MIR3917	PKM
	CLIC1		ANXA5	MYO1E
	LAG3		CTSD	FUT8
	CYTIP		PDIA6	DUSP4
	MYL6		RANBP1	RAB27A
	TPI1		FKBP1A-SDCBP2	HLA-DRA
	CXCR6		COTL1	UBE2F-SCLY
	CCL3		TNFRSF1B	IGFLR1
	STK17B		IDH2	CXCL13
	YPEL5		CD38	IFNG
	ZFP36L2		CD82	UBE2F
	FABP5		LAG3	ITM2A
	CD96		MIR497HG	ID3
	ID2		APOBEC3C	CD2BP2
	MCL1		ITM2A	CHST12
	EVL		COX5A	CTSD
	LSP1		IFI35	STAT3
	DYNLL1		NDFIP2	BST2
	CD69		TNFRSF18	CXCR6
	BTG1		KRT81	RALGDS
	SRSF2		DNPH1	VCAM1
	CORO1A		RGS2	TRAFD1
	PHLDA1		HMGN1	SYNGR2
	CTSD		DYNLL1	VAPA
	REL		SNRPB	IFI35
	PARK7		STRA13	CD63
	ZFP36		SYNGR2	NAB1
	PLP2		RAB27A	PARK7
	CD3D		PSMC3	MIR4632
	PSMA7		GALM	YARS
	LY6E		FABP5	PRKAR1A
	S100A11		UBE2L6	IL2RB
	ELF1		MYO7A	DFNB31
	BIRC3		PRDX3	HMGN3
	DRAP1		DDIT4	MTHFD2
	PTMS		STMN1	NDFIP2
	IFNG		CDK2AP2	PRF1
	RGS2		VCAM1	PRDX5
	CD74		SNAP47	LAG3
	CALM2		PSMB3	MS4A6A
	PSMB9		ISG15	LINC00299
	PKM		HLA-DRB5
	ACTG1		CKS2
	ARPC1B		TNIP3
	UBC		CD7
	TYMP		PSMD4
	SHFM1		ATP6V1C2
	AC092580.4		PSMD8
	HLA-DPA1		HLA-DRB6
	AC002331.1
	ICOS
	IDH2
	HLA-DMA
	NDUFS5
	LDLRAD4
	ISG20
	KLRC1
	TMSB4X
	BLOC1S1
	ATP1B3
	ENO1
	CAPG
	POMP
	ANXA5
	PGAM1
	HERPUD1
	RGS10
	HMGN1
	SUMO2
	CHCHD2
	RABAC1
	TRAC
	IFI6
	EZR
	STK17A
	RHOH
	COX5A
	CYCS
	PSMB3
	ITGA1
	COX8A
	DNAJB6
	HLA-A
	PTTG1
	APOE
	CFL1
	JUNB
	IGKC
	RUNX3
	G3BP2
	COX7A2
	TAP1
	SELK
	ARPC3
	CCL4L2
	FAM46C
	APOBEC3C
	HAVCR2
	PSME1
	BST2
	PMAIP1
	CTSC
	COX7B
	SLC25A5
	CD44
	JMJD6
	UBE2L6
	FYB
	TUBA4A
	HLA-DPB1
	ATP5G3
	NR4A2
	BTG3
	ATP5E
	CD82
	ALDOA
	SOD1
	TXN
	ACP5
	ITGAE
	NDUFA4
	PSMB8
	CD8A
	PDCD1
	CAPZB
	FAM177A1
	IFI27L2
	RBM8A
	REEP5
	LYST
	TSPO
	DBI
	HLA-DQB1
	NAMPT
	CXCR3
	DDIT4
	ACTB
	HN1
	H2AFZ
	CCL5
	ABRACL
	ATP5L
	SIRPG
	PTPN22
	UBL5
	TRBC2
	HLA-DQA1
	PRDX1
	MYL12B
	IFI16
	DNAJA1
	VDAC1
	TANK
	OASL
	RAN
	APOBEC3H
	COX6C
	JUND
	DUSP2
	DUSP10
	UBE2D3
	EML4
	HNRNPA3
	SRP14
	ARPC2
	SUSD3
	LCK
	ATP5C1
	CRIP1
	TMEM14C
	SRSF7
	NEDD8
	PDE4D
	DNPH1
	RAB27A
	PSMA4
	PSMA1
	TIGIT
	COX6A1
	SAT1
	UBE2L3
	GYPC
	OXNAD1
	GZMH
	HMGB1
	TNFRSF9
	EPSTI1
	CTLA4
	SDCBP
	IL2RB
	SERBP1
	MIR4435-2HG
	PSMD8
	NDUFB8
	PHPT1
	ARHGDIB
	TBCD
	RHOA
	NOP10
	ENTPD1
	LGALS1
	MRPS6
	SIT1
	KRT86
	CCND2
	PRDX5
	S100A6
	ATP5J
	ADGRE5
