# Supplementary material for: Spatially resolved transcriptomics reveal the determinants of primary resistance to immunotherapy in NSCLC with mature tertiary lymphoid structures
Source: Cell Rep Med. 2025 Feb 4;6(2):101934. doi: 10.1016/j.xcrm.2025.101934 (PMC11866545; doi:10.1016/j.xcrm.2025.101934)
Supplement: Table S8. Baseline clinical characteristics of patients with mTLS-positive NSCLC (n = 64), related to Figures 4 and 5 and Tables S6 and S7 — Excel file containing additional data too large to fit in a PDF. [file mmc5.xlsx]

## Sheet: Feuil1
Age	Sex	Performance status	Prior line of treatment	Sample site	Histotype	TPS	Mutational status	Regimen	Molecule	RECIST response	Objective response	PFS	OS
66.1973	Female	1	2	Node	Squamous cell carcinoma	Negative		ICI only	nivolumab	PD	NR	2.81967	21.4426
73.7699	Male	1	2	Node	Adenocarcinoma	Negative		ICI only	nivolumab	PR	R	23.2787	37.3443
69.1288	Female	0	2	Lung	Adenocarcinoma	Negative		ICI only	nivolumab	SD	NR	4	13.9016
67.8356	Male	1	2	Lung	Adenosquamous	1-49%		ICI only	nivolumab	SD	NR	8.13115	13.3443
70.3507	Male	1	1	Lung	Adenocarcinoma	≥ 50%		ICI only	pembrolizumab	PR	R	24.8852	24.8852
75.663	Male	2	3	Lung	Adenocarcinoma	1-49%		ICI only	pembrolizumab	SD	NR	4.13115	4.91803
69.1151	Male	1	1	Lung	Adenocarcinoma	≥ 50%		ICI only	pembrolizumab	PD	NR	1.96721	11.6721
67.211	Female	1	1	Lung	Squamous cell carcinoma	≥ 50%		ICI only	pembrolizumab	PR	R	15.1475	15.1475
56.2438	Female	1	0	Node	Adenocarcinoma	Negative		ICI only	nivolumab	PD	NR	1.34426	9.96721
53.0055	Male	0	2	Node	Squamous cell carcinoma	Negative		ICI only	nivolumab	PD	NR	1.86885	19.2459
66.3507	Female	0	1	Bone	Adenocarcinoma	≥ 50%		ICI only	pembrolizumab	PR	R	8.59016	8.59016
57.75	Female	1	2	Node	Adenocarcinoma	1-49%		ICI only	pembrolizumab	PR	R	18.7	62
73.39	Female	2	3	Lung	Adenocarcinoma	Negative		ICI only	nivolumab	PD	NR	1.8	1.8
70.43	Male	1	5	Adrenal	Adenocarcinoma	Negative		ICI only	nivolumab	PR	R	10.5	33.9
65.7123	Male	1	3	Peritoneal	Adenocarcinoma	1-49%	BRAFmut	ICI only	nivolumab	PR	R	13.4426	46.4262
79.58	Female	1	3	Adrenal	Adenocarcinoma	Negative		ICI only	nivolumab	PR	R	20.8	33.6
64.87	Male	1	4	Node	Squamous cell carcinoma	Negative		ICI only	nivolumab	PR	R	27.2	45.8
62.97	Male	1	1	Lung	Adenocarcinoma	1-49%		ICI only	nivolumab	PR	R	39.2	39.2
56.73	Female	0	0	Lung	Adenocarcinoma	Negative		ICI only	atezolizumab	SD	NR	25.3	39.6
47.72	Female	2	2	Node	Adenocarcinoma	Negative		ICI only	nivolumab	PD	NR	1.3	4.6
48.13	Male	1	1	Lung	Adenocarcinoma	1-49%		ICI only	durvalumab	PR	R	40	40
59.84	Female	1	2	Lung	Adenocarcinoma	Negative		ICI only	durvalumab	PD	NR	1.6	5.8
67.74	Male	0	4	Lung	Adenocarcinoma	1-49%		ICI only	durvalumab	PR	R	31	62
61.95	Female	0	0	Lung	Squamous cell carcinoma	≥ 50%		ICI only	pembrolizumab	CR	R	26.7	26.7
59.56	Female	0	2	Subcutaneous	Adenocarcinoma	Negative		ICI only	atezolizumab	PD	NR	1.4	6.2
62.35	Female	0	1	Lung	Adenocarcinoma	≥ 50%		ICI only	pembrolizumab	PR	R	23.3	23.3
52.411	Female	0	1	Node	Adenocarcinoma	Negative	TP53mut	ICI only	nivolumab	SD	NR	11.4754	16.459
70.63	Female	1	1	Lung	Adenocarcinoma	Negative		ICI only	pembrolizumab	SD	NR	3.9	4.4
49.4986	Male	1	0	Pleural	Adenocarcinoma	≥ 50%		ICI only	pembrolizumab	PD	NR	2.13115	17.1803
68.8904	Female	1	1	Lung	Adenocarcinoma	1-49%	KRASmut	ICI only	atezolizumab	PD	NR	1.2459	7.63934
48.9534	Male	1	0	Node	Adenocarcinoma	≥ 50%	TMBh	ICI only	pembrolizumab	PR	R	4.62295	23.9344
56.2548	Male	0	1	Node	Adenocarcinoma	1-49%	KRASmut	ICI only	pembrolizumab	PD	NR	2.65574	5.40984
58.5397	Male	0	2	Node	Adenocarcinoma	Negative	EGFRampl	ICI only	nivolumab	PR	R	29.9672	48.8852
42.6356	Male	1	2	Lung	Adenocarcinoma	Negative	BRAFmut	ICI-CT combination	atezolizumab	PD	NR	1.67213	15.3443
47.4411	Male	1	0	Intestine	Adenocarcinoma	≥ 50%	TMBh	ICI only	pembrolizumab	PR	R	11.2787	19.3443
61.2329	Female	0	1	Node	Adenocarcinoma	NA	KRASmut	ICI only	nivolumab	PR	R	14.8852	45.6393
51.9726	Female	0	0	Node	Adenocarcinoma	≥ 50%	KRASmut	ICI only	pembrolizumab	PD	NR	2.78689	31.9016
69.4438	Male	0	1	Lung	Adenocarcinoma	Negative		ICI only	nivolumab	PR	R	18.8197	58.459
68.0137	Male	1	1	Lung	Adenocarcinoma	Negative	TP53mut	ICI only	pembrolizumab	CR	R	22.7213	22.7213
72.663	Male	1	0	Node	Adenocarcinoma	Negative	TP53mut	ICI-CT combination	pembrolizumab	PR	R	26.5574	26.5574
54.2164	Male	1	0	Node	Adenocarcinoma	1-49%	KRASmut STK11mut	ICI only	atezolizumab	PD	NR	3.40984	32.7869
61.0932	Male	1	1	Lung	Adenocarcinoma	Negative	KRASmut	ICI only	nivolumab	PD	NR	2.98361	16.8525
56.2164	Female	1	1	Node	Adenocarcinoma	Negative	BRAFmut PIK3CAmut	ICI only	nivolumab	PD	NR	2	11.9344
66.9315	Male	0	0	Bone	Adenocarcinoma	≥ 50%	KRASmut	ICI only	pembrolizumab	PR	R	16.5246	48.6557
53.6904	Male	0	1	Lung	Adenocarcinoma	1-49%	TP53mut	ICI only	nivolumab	PD	NR	1.96721	24.0328
74.3178	Female	1	1	Lung	Adenocarcinoma	Negative	KRASmut	ICI only	nivolumab	SD	NR	5.90164	21.0492
63.6521	Male	1	1	Lung	Adenocarcinoma	≥ 50%	KRAS	ICI only	pembrolizumab	CR	R	24.1967	24.1967
69.9014	Male	3	1	Bone	Adenocarcinoma	≥ 50%		ICI only	pembrolizumab	PD	NR	0.42623	0.42623
49.3671	Male	1	0	Node	Adenocarcinoma	≥ 50%		ICI only	pembrolizumab	CR	R	53.7377	53.7377
67.7452	Male	2	1	Node	Adenocarcinoma	1-49%		ICI only	pembrolizumab	PD	NR	1.70492	1.70492
78.0521	Female	2	0	Node	Adenocarcinoma	1-49%	KRAS	ICI-CT combination	pembrolizumab	PR	R	8.88525	19.4098
68.6712	Female	1	0	Lung	Adenocarcinoma	≥ 50%		ICI only	pembrolizumab	PR	R	12.6557	26.9836
62.5836	Male	1	0	Other	Adenocarcinoma	≥ 50%	KRAS	ICI only	pembrolizumab	PD	NR	1.67213	13.0492
34.7699	Female	1	0	Lung	Adenocarcinoma	1-49%	ERBB2	ICI-CT combination	pembrolizumab	PR	R	8.19672	38.918
66.7068	Female	2	5	Lung	Adenocarcinoma	≥ 50%	ROS1mut KRASmut	ICI only	pembrolizumab	PD	NR	0.459016	1.7377
70.8356	Male	3	0	Other	Adenocarcinoma	≥ 50%	KRAS	ICI only	pembrolizumab	PD	NR	0.852459	0.852459
67.3945	Male	3	0	Other	Adenocarcinoma	≥ 50%	KRAS	ICI only	pembrolizumab	PR	R	15.4426	15.4426
68.5726	Male	1	0	Node	Adenocarcinoma	1-49%		ICI-CT combination	pembrolizumab	PD	NR	1.08197	2.16393
67.9753	Female	1	0	Other	Adenocarcinoma	1-49%	KRAS	ICI-CT combination	pembrolizumab	PR	R	14.623	26.6557
49.0767	Female	1	0	Node	Adenocarcinoma	≥ 50%	Other	ICI-CT combination	pembrolizumab	CR	R	29.3115	29.3115
68.6877	Male	2	0	Node	Adenocarcinoma	NA		ICI only	nivolumab	PD	NR	0.262295	0.262295
61.1562	Male	1	1	Lung	Adenocarcinoma	Negative	KRASmut	ICI only	nivolumab	PD	NR	1.40984	15.5738
47.4082	Female	2	1	Node	Adenocarcinoma	1-49%		ICI only	nivolumab	SD	NR	0.52459	0.52459
80.4	Male	2	1	Node	Adenocarcinoma	Negative		ICI only	atezolizumab	CR	R	35.2131	35.2131
Abbreviations: CT: chemotherapy; ICI: immune checkpoint inhibitor; NA: not available; PFS: progression-free survival; PS: performance status; OS: overall survival; TPS: tumor proportion score.
